# Supplementary material for: The Prognostic Value of Radiomics Features Extracted From Computed Tomography in Patients With Localized Clear Cell Renal Cell Carcinoma After Nephrectomy
Source: Front Oncol. 2021 Mar 5;11:591502. doi: 10.3389/fonc.2021.591502 (PMC7973240; doi:10.3389/fonc.2021.591502)
Supplement: Supplementary file 5 [file DataSheet_2.xlsx]

## Sheet: Nephrographic phase features
Table S2. A. Univariate COX regression for radiomics features extracted from the nephrographic phase
		P value			OS				DFS
Radiomic feature category	Radiomics feature	OS p<0.05	DFS p<0.05	Both p<0.05	HR	low 95%CI	high 95%CI	p vlue	HR	low 95%CI	high 95%CI	p vlue
GradientOrientHistogram	InterQuartileRange	1	1	1	0.7043	0.498502	0.99504	0.04679	0.71806	0.529173	0.974355	0.03344
GradientOrientHistogram	Kurtosis	0	0	0	1.3099	0.938801	1.82769	0.1122	1.28126	0.955095	1.7188	0.09823
GradientOrientHistogram	MeanAbsoluteDeviation	1	1	1	0.69805	0.496459	0.981489	0.03869	0.71126	0.525852	0.962036	0.02702
GradientOrientHistogram	MedianAbsoluteDeviation	0	0	0	0.77158	0.532615	1.11775	0.17027	0.79593	0.576807	1.09831	0.16475
GradientOrientHistogram	5Percentile	0	0	0	1.18619	0.80614	1.74539	0.38625	1.10851	0.784073	1.5672	0.55982
GradientOrientHistogram	10Percentile	0	0	0	1.24006	0.854733	1.7991	0.2571	1.20963	0.874409	1.67335	0.25039
GradientOrientHistogram	15Percentile	0	0	0	1.1826	0.813472	1.71924	0.37965	1.15528	0.835204	1.59801	0.38317
GradientOrientHistogram	20Percentile	0	0	0	1.22054	0.854035	1.74432	0.274	1.20453	0.884019	1.64125	0.23843
GradientOrientHistogram	25Percentile	0	0	0	1.16286	0.804999	1.6798	0.42136	1.18016	0.863997	1.61202	0.29781
GradientOrientHistogram	30Percentile	0	0	0	1.10349	0.750649	1.62219	0.6164	1.14607	0.829963	1.58258	0.40763
GradientOrientHistogram	35Percentile	0	0	0	1.10854	0.750379	1.63764	0.60477	1.14262	0.822214	1.5879	0.42715
GradientOrientHistogram	40Percentile	0	0	0	1.08928	0.739779	1.60391	0.66486	1.11304	0.803349	1.54213	0.51972
GradientOrientHistogram	45Percentile	0	0	0	1.04135	0.704626	1.53899	0.8389	1.05475	0.757476	1.46868	0.75233
GradientOrientHistogram	50Percentile	0	0	0	1.02124	0.691764	1.50765	0.91578	1.03268	0.743042	1.43523	0.84813
GradientOrientHistogram	55Percentile	0	0	0	0.97476	0.660999	1.43744	0.89735	0.99857	0.718076	1.38863	0.99321
GradientOrientHistogram	60Percentile	0	0	0	0.98674	0.675199	1.44202	0.94501	1.01395	0.733713	1.40124	0.93309
GradientOrientHistogram	65Percentile	0	0	0	0.94838	0.648176	1.38762	0.78491	0.97349	0.703739	1.34663	0.87106
GradientOrientHistogram	70Percentile	0	0	0	0.8955	0.616226	1.30135	0.56275	0.92716	0.673474	1.2764	0.64286
GradientOrientHistogram	75Percentile	0	0	0	0.83303	0.5771	1.20245	0.32928	0.87118	0.63471	1.19574	0.39335
GradientOrientHistogram	80Percentile	0	0	0	0.79013	0.547494	1.14031	0.2082	0.81393	0.592537	1.11804	0.2037
GradientOrientHistogram	85Percentile	0	0	0	0.71888	0.493683	1.04678	0.08516	0.76719	0.556468	1.05771	0.10575
GradientOrientHistogram	90Percentile	0	0	0	0.72946	0.484309	1.0987	0.13116	0.7498	0.528713	1.06336	0.10622
GradientOrientHistogram	95Percentile	1	1	1	0.66519	0.461384	0.959008	0.02895	0.70951	0.512617	0.98203	0.03852
GradientOrientHistogram	15PercentileArea	0	0	0	1.20659	0.838687	1.73588	0.31154	1.18356	0.862684	1.62376	0.29625
GradientOrientHistogram	20PercentileArea	0	0	0	1.21303	0.845925	1.73944	0.29366	1.19988	0.878967	1.63795	0.25114
GradientOrientHistogram	25PercentileArea	0	0	0	1.175	0.809114	1.70635	0.39688	1.18917	0.86624	1.6325	0.28383
GradientOrientHistogram	30PercentileArea	0	0	0	1.12317	0.765695	1.64752	0.55237	1.15499	0.83624	1.59523	0.38184
GradientOrientHistogram	35PercentileArea	0	0	0	1.08862	0.737599	1.60672	0.66898	1.12241	0.808381	1.55843	0.49042
GradientOrientHistogram	40PercentileArea	0	0	0	1.06579	0.722437	1.57234	0.74807	1.09328	0.787413	1.51795	0.59429
GradientOrientHistogram	45PercentileArea	0	0	0	1.04284	0.707601	1.53691	0.83209	1.06214	0.765515	1.47371	0.71824
GradientOrientHistogram	50PercentileArea	0	0	0	1.00627	0.682745	1.4831	0.9748	1.02555	0.739025	1.42316	0.88004
GradientOrientHistogram	55PercentileArea	0	0	0	0.97251	0.659636	1.4338	0.88809	0.99482	0.715717	1.38277	0.97535
GradientOrientHistogram	60PercentileArea	0	0	0	0.96988	0.662528	1.41979	0.875	0.99988	0.722195	1.38434	0.99942
GradientOrientHistogram	65PercentileArea	0	0	0	0.93934	0.643079	1.37208	0.74615	0.97599	0.705799	1.34962	0.88317
GradientOrientHistogram	70PercentileArea	0	0	0	0.89554	0.615417	1.30316	0.56431	0.93197	0.675646	1.28555	0.66769
GradientOrientHistogram	75PercentileArea	0	0	0	0.84049	0.579255	1.21954	0.36021	0.87671	0.636379	1.2078	0.42084
GradientOrientHistogram	80PercentileArea	0	0	0	0.80809	0.560298	1.16547	0.25411	0.84775	0.61792	1.16306	0.30595
GradientOrientHistogram	85PercentileArea	0	0	0	0.75251	0.519261	1.09053	0.13307	0.79678	0.578874	1.09673	0.16343
GradientOrientHistogram	90PercentileArea	0	0	0	0.73104	0.4913	1.08776	0.12232	0.76434	0.544595	1.07274	0.1202
GradientOrientHistogram	95PercentileArea	0	0	0	0.70606	0.47064	1.05923	0.09258	0.74489	0.527019	1.05283	0.09525
GradientOrientHistogram	0.025Quantile	0	0	0	0.81129	0.549633	1.19751	0.29247	0.80123	0.569117	1.128	0.20415
GradientOrientHistogram	0.25Quantile	0	0	0	1.16286	0.804999	1.6798	0.42136	1.18016	0.863997	1.61202	0.29781
GradientOrientHistogram	0.5Quantile	0	0	0	1.02124	0.691764	1.50765	0.91578	1.03268	0.743042	1.43523	0.84813
GradientOrientHistogram	0.75Quantile	0	0	0	0.83303	0.5771	1.20245	0.32928	0.87118	0.63471	1.19574	0.39335
GradientOrientHistogram	0.975Quantile	0	0	0	0.77074	0.571066	1.04022	0.08872	0.7844	0.60025	1.02506	0.07528
GradientOrientHistogram	Skewness	0	0	0	0.90905	0.613482	1.34703	0.63461	0.90246	0.645993	1.26075	0.54739
GrayLevelCooccurenceMatrix25	-333-1AutoCorrelation	0	0	0	0.95872	0.641013	1.43388	0.83736	0.85412	0.610069	1.19578	0.35835
GrayLevelCooccurenceMatrix25	-333-4AutoCorrelation	0	0	0	0.9592	0.641296	1.43468	0.83929	0.85344	0.609241	1.19552	0.35673
GrayLevelCooccurenceMatrix25	-333-7AutoCorrelation	0	0	0	0.95671	0.639042	1.43228	0.82978	0.85031	0.606587	1.19195	0.3467
GrayLevelCooccurenceMatrix25	0-1AutoCorrelation	0	0	0	0.95967	0.641648	1.4353	0.84114	0.8541	0.610171	1.19556	0.35808
GrayLevelCooccurenceMatrix25	0-4AutoCorrelation	0	0	0	0.96112	0.642524	1.43771	0.84697	0.85274	0.608682	1.19466	0.35443
GrayLevelCooccurenceMatrix25	0-7AutoCorrelation	0	0	0	0.95566	0.638052	1.43135	0.82582	0.84688	0.603798	1.18782	0.33562
GrayLevelCooccurenceMatrix25	45-1AutoCorrelation	0	0	0	0.95765	0.640415	1.43204	0.83306	0.85365	0.609883	1.19486	0.35638
GrayLevelCooccurenceMatrix25	45-4AutoCorrelation	0	0	0	0.95817	0.640761	1.43281	0.83513	0.85276	0.608885	1.19431	0.35404
GrayLevelCooccurenceMatrix25	45-7AutoCorrelation	0	0	0	0.95845	0.640621	1.43396	0.83644	0.85164	0.607838	1.19323	0.35068
GrayLevelCooccurenceMatrix25	90-1AutoCorrelation	0	0	0	0.95644	0.639377	1.43072	0.82839	0.85342	0.609438	1.19506	0.35619
GrayLevelCooccurenceMatrix25	90-4AutoCorrelation	0	0	0	0.95679	0.639927	1.43055	0.82959	0.85463	0.61028	1.19681	0.36056
GrayLevelCooccurenceMatrix25	90-7AutoCorrelation	0	0	0	0.95656	0.639498	1.43083	0.82885	0.85409	0.609758	1.19635	0.35898
GrayLevelCooccurenceMatrix25	135-1AutoCorrelation	0	0	0	0.96116	0.642656	1.4375	0.84703	0.85534	0.610853	1.1977	0.36296
GrayLevelCooccurenceMatrix25	135-4AutoCorrelation	0	0	0	0.96092	0.642112	1.43803	0.84633	0.85375	0.609216	1.19645	0.35848
GrayLevelCooccurenceMatrix25	135-7AutoCorrelation	0	0	0	0.9565	0.638126	1.4337	0.82946	0.84874	0.604938	1.1908	0.3425
GrayLevelCooccurenceMatrix25	-333-1ClusterProminence	0	0	0	1.15302	0.898349	1.4799	0.2635	1.10166	0.857674	1.41506	0.44845
GrayLevelCooccurenceMatrix25	-333-4ClusterProminence	0	0	0	1.17834	0.859292	1.61586	0.30836	1.14712	0.861774	1.52697	0.34693
GrayLevelCooccurenceMatrix25	-333-7ClusterProminence	0	0	0	1.17975	0.910802	1.52814	0.21049	1.15537	0.912038	1.46362	0.23132
GrayLevelCooccurenceMatrix25	0-1ClusterProminence	0	0	0	1.14825	0.889889	1.48162	0.28781	1.09656	0.848998	1.41631	0.48016
GrayLevelCooccurenceMatrix25	0-4ClusterProminence	0	0	0	1.13338	0.802735	1.60023	0.4768	1.11552	0.820154	1.51726	0.48604
GrayLevelCooccurenceMatrix25	0-7ClusterProminence	0	0	0	1.17739	0.86158	1.60896	0.3054	1.16556	0.884677	1.53562	0.27617
GrayLevelCooccurenceMatrix25	45-1ClusterProminence	0	0	0	1.16601	0.90208	1.50717	0.24082	1.11125	0.861395	1.43356	0.4169
GrayLevelCooccurenceMatrix25	45-4ClusterProminence	0	0	0	1.19581	0.908356	1.57425	0.20238	1.15152	0.890708	1.48869	0.28161
GrayLevelCooccurenceMatrix25	45-7ClusterProminence	0	0	0	1.1696	0.89638	1.52609	0.24844	1.13399	0.885006	1.45302	0.32014
GrayLevelCooccurenceMatrix25	90-1ClusterProminence	0	0	0	1.15614	0.907868	1.47232	0.23945	1.1048	0.865975	1.40951	0.42254
GrayLevelCooccurenceMatrix25	90-7ClusterProminence	0	0	0	1.19832	0.938868	1.52947	0.14614	1.1757	0.941642	1.46792	0.15295
GrayLevelCooccurenceMatrix25	135-1ClusterProminence	0	0	0	1.14314	0.889793	1.46863	0.29531	1.09491	0.851815	1.40738	0.47905
GrayLevelCooccurenceMatrix25	135-4ClusterProminence	0	0	0	1.0782	0.74356	1.56344	0.69127	1.07872	0.781162	1.48964	0.6454
GrayLevelCooccurenceMatrix25	135-7ClusterProminence	0	0	0	1.14551	0.880642	1.49004	0.31123	1.12481	0.884576	1.43028	0.33731
GrayLevelCooccurenceMatrix25	-333-1ClusterShade	0	0	0	1.2341	0.861969	1.76688	0.25064	1.28582	0.957	1.72763	0.09525
GrayLevelCooccurenceMatrix25	-333-4ClusterShade	0	1	0	1.31394	0.875994	1.97083	0.18685	1.45251	1.0264	2.05551	0.03511
GrayLevelCooccurenceMatrix25	-333-7ClusterShade	0	1	0	1.28582	0.920175	1.79677	0.14085	1.33649	1.01031	1.76798	0.04217
GrayLevelCooccurenceMatrix25	0-1ClusterShade	0	0	0	1.24032	0.872604	1.76299	0.22998	1.28324	0.959205	1.71675	0.09305
GrayLevelCooccurenceMatrix25	0-4ClusterShade	0	1	0	1.35036	0.926209	1.96874	0.11841	1.43316	1.03608	1.98242	0.02969
GrayLevelCooccurenceMatrix25	0-7ClusterShade	0	1	0	1.35484	0.94983	1.93253	0.09374	1.41419	1.03917	1.92453	0.0275
GrayLevelCooccurenceMatrix25	45-1ClusterShade	0	0	0	1.21463	0.817055	1.80566	0.33645	1.29133	0.930282	1.79253	0.12649
GrayLevelCooccurenceMatrix25	45-4ClusterShade	0	0	0	1.22543	0.766595	1.95889	0.39566	1.38432	0.91562	2.09295	0.12307
GrayLevelCooccurenceMatrix25	45-7ClusterShade	0	0	0	1.28965	0.862585	1.92815	0.21511	1.36009	0.971244	1.90461	0.07343
GrayLevelCooccurenceMatrix25	90-1ClusterShade	0	0	0	1.21375	0.838926	1.75602	0.30396	1.27352	0.941182	1.72323	0.1171
GrayLevelCooccurenceMatrix25	90-4ClusterShade	0	0	0	1.19134	0.751336	1.88899	0.45664	1.43087	0.931737	2.19738	0.10164
GrayLevelCooccurenceMatrix25	90-7ClusterShade	0	0	0	1.21429	0.840473	1.75437	0.30101	1.28352	0.947456	1.7388	0.10708
GrayLevelCooccurenceMatrix25	135-1ClusterShade	0	0	0	1.25924	0.910776	1.74103	0.16316	1.29272	0.988163	1.69115	0.06105
GrayLevelCooccurenceMatrix25	135-4ClusterShade	1	1	1	1.43186	1.02043	2.00916	0.0378	1.51328	1.13058	2.02553	0.00535
GrayLevelCooccurenceMatrix25	135-7ClusterShade	0	1	0	1.29391	0.976552	1.71441	0.07271	1.31515	1.03701	1.66789	0.02384
GrayLevelCooccurenceMatrix25	-333-1ClusterTendendcy	0	0	0	1.02333	0.676268	1.5485	0.91312	1.15224	0.809098	1.64092	0.43209
GrayLevelCooccurenceMatrix25	-333-4ClusterTendendcy	0	0	0	1.05072	0.705505	1.56484	0.80766	1.23265	0.880044	1.72651	0.22371
GrayLevelCooccurenceMatrix25	-333-7ClusterTendendcy	0	0	0	1.06719	0.717117	1.58816	0.74852	1.26231	0.89959	1.7713	0.17775
GrayLevelCooccurenceMatrix25	0-1ClusterTendendcy	0	0	0	0.99455	0.65315	1.51438	0.97967	1.11951	0.781918	1.60285	0.53755
GrayLevelCooccurenceMatrix25	0-4ClusterTendendcy	0	0	0	1.03898	0.695524	1.55204	0.85185	1.21596	0.865556	1.70824	0.25954
GrayLevelCooccurenceMatrix25	0-7ClusterTendendcy	0	0	0	1.06374	0.712489	1.58815	0.76252	1.2504	0.887546	1.76162	0.2013
GrayLevelCooccurenceMatrix25	45-1ClusterTendendcy	0	0	0	1.05076	0.699921	1.57748	0.81121	1.17551	0.830954	1.66293	0.3609
GrayLevelCooccurenceMatrix25	45-4ClusterTendendcy	0	0	0	1.10216	0.75055	1.61848	0.61976	1.25239	0.904043	1.73495	0.17593
GrayLevelCooccurenceMatrix25	45-7ClusterTendendcy	0	0	0	1.10754	0.755398	1.62384	0.60086	1.25446	0.906646	1.73572	0.17118
GrayLevelCooccurenceMatrix25	90-1ClusterTendendcy	0	0	0	1.03545	0.684838	1.56554	0.86883	1.15742	0.812787	1.6482	0.41758
GrayLevelCooccurenceMatrix25	90-4ClusterTendendcy	0	0	0	1.04836	0.70441	1.56026	0.81591	1.23401	0.882767	1.72501	0.21855
GrayLevelCooccurenceMatrix25	90-7ClusterTendendcy	0	0	0	1.0659	0.720205	1.57753	0.74967	1.27661	0.919511	1.7724	0.14463
GrayLevelCooccurenceMatrix25	135-1ClusterTendendcy	0	0	0	1.01262	0.668391	1.53413	0.95283	1.15508	0.811377	1.64438	0.42366
GrayLevelCooccurenceMatrix25	135-4ClusterTendendcy	0	0	0	1.00742	0.668781	1.51755	0.97178	1.21419	0.858957	1.71634	0.27175
GrayLevelCooccurenceMatrix25	135-7ClusterTendendcy	0	0	0	1.02095	0.675256	1.54364	0.92168	1.2408	0.869921	1.76981	0.23373
GrayLevelCooccurenceMatrix25	-333-1Contrast	0	0	0	0.61843	0.362025	1.05644	0.07858	0.6674	0.433521	1.02747	0.06621
GrayLevelCooccurenceMatrix25	-333-4Contrast	0	0	0	0.77864	0.46657	1.29946	0.3383	0.75706	0.483218	1.1861	0.22439
GrayLevelCooccurenceMatrix25	-333-7Contrast	0	0	0	0.81791	0.502186	1.33214	0.41929	0.80711	0.52679	1.23658	0.32488
GrayLevelCooccurenceMatrix25	0-1Contrast	0	0	0	0.62888	0.370518	1.06741	0.08574	0.67556	0.442665	1.03099	0.06898
GrayLevelCooccurenceMatrix25	0-4Contrast	0	0	0	0.80472	0.481014	1.34627	0.40795	0.77683	0.493975	1.22166	0.27428
GrayLevelCooccurenceMatrix25	0-7Contrast	0	0	0	0.84632	0.516413	1.38701	0.50796	0.83268	0.539849	1.28434	0.40757
GrayLevelCooccurenceMatrix25	45-1Contrast	0	0	0	0.6132	0.358058	1.05016	0.07479	0.67083	0.43643	1.03112	0.06872
GrayLevelCooccurenceMatrix25	45-4Contrast	0	0	0	0.62938	0.360424	1.09906	0.10355	0.65868	0.408706	1.06154	0.08639
GrayLevelCooccurenceMatrix25	45-7Contrast	0	0	0	0.6629	0.388255	1.13183	0.132	0.71279	0.451907	1.1243	0.14536
GrayLevelCooccurenceMatrix25	90-1Contrast	0	0	0	0.57477	0.319141	1.03515	0.06505	0.64493	0.406365	1.02356	0.06272
GrayLevelCooccurenceMatrix25	90-4Contrast	0	0	0	0.74116	0.44026	1.24771	0.25965	0.70573	0.445564	1.11781	0.13746
GrayLevelCooccurenceMatrix25	90-7Contrast	0	0	0	0.74765	0.45464	1.2295	0.25185	0.71401	0.460664	1.1067	0.13193
GrayLevelCooccurenceMatrix25	135-1Contrast	0	0	0	0.66641	0.394761	1.12497	0.12871	0.68974	0.446535	1.06543	0.09406
GrayLevelCooccurenceMatrix25	135-4Contrast	0	0	0	0.93439	0.59389	1.47009	0.76913	0.88781	0.592789	1.32965	0.56365
GrayLevelCooccurenceMatrix25	135-7Contrast	0	0	0	0.99825	0.657617	1.51533	0.99343	0.96046	0.661244	1.39505	0.83223
GrayLevelCooccurenceMatrix25	-333-1Correlation	0	0	0	1.19814	0.802353	1.78916	0.37689	1.3176	0.926934	1.87291	0.12425
GrayLevelCooccurenceMatrix25	-333-4Correlation	0	1	0	1.2883	0.851505	1.94914	0.23049	1.57998	1.07918	2.31322	0.01868
GrayLevelCooccurenceMatrix25	-333-7Correlation	0	1	0	1.44912	0.964059	2.17825	0.07444	1.81608	1.2514	2.63557	0.00169
GrayLevelCooccurenceMatrix25	0-1Correlation	0	0	0	1.2595	0.823656	1.92596	0.28701	1.36776	0.946387	1.97677	0.09557
GrayLevelCooccurenceMatrix25	0-4Correlation	0	1	0	1.31644	0.867943	1.99669	0.19578	1.57506	1.07669	2.30409	0.01924
GrayLevelCooccurenceMatrix25	0-7Correlation	0	1	0	1.47313	0.962252	2.25525	0.0746	1.79036	1.21804	2.63162	0.00304
GrayLevelCooccurenceMatrix25	45-1Correlation	0	0	0	1.18546	0.792043	1.77429	0.40829	1.28934	0.9034	1.84016	0.16144
GrayLevelCooccurenceMatrix25	45-4Correlation	0	1	0	1.53552	0.995817	2.36773	0.05225	1.80597	1.2117	2.69171	0.00369
GrayLevelCooccurenceMatrix25	45-7Correlation	1	1	1	1.76958	1.14943	2.72431	0.00953	2.07637	1.39416	3.09241	0.00032
GrayLevelCooccurenceMatrix25	90-1Correlation	0	0	0	1.1638	0.783154	1.72945	0.45291	1.26753	0.893321	1.79849	0.18416
GrayLevelCooccurenceMatrix25	90-4Correlation	0	0	0	1.2055	0.79426	1.82969	0.37997	1.46674	0.994651	2.16293	0.05325
GrayLevelCooccurenceMatrix25	90-7Correlation	0	1	0	1.36314	0.904335	2.05471	0.13895	1.76199	1.19967	2.58787	0.00387
GrayLevelCooccurenceMatrix25	135-1Correlation	0	0	0	1.18321	0.790183	1.77172	0.41407	1.32902	0.931876	1.89541	0.11632
GrayLevelCooccurenceMatrix25	135-4Correlation	0	0	0	1.08701	0.719563	1.64209	0.69184	1.33776	0.926707	1.93112	0.12028
GrayLevelCooccurenceMatrix25	135-7Correlation	0	1	0	1.16452	0.769198	1.76302	0.47163	1.44987	1.00148	2.099	0.04909
GrayLevelCooccurenceMatrix25	-333-1DifferenceEntropy	1	1	1	0.60945	0.391064	0.94979	0.0287	0.68864	0.477563	0.993024	0.04577
GrayLevelCooccurenceMatrix25	-333-4DifferenceEntropy	1	1	1	0.59693	0.382526	0.931498	0.02306	0.67002	0.455708	0.985115	0.04172
GrayLevelCooccurenceMatrix25	-333-7DifferenceEntropy	1	0	0	0.6318	0.411829	0.969268	0.03547	0.70901	0.486593	1.03308	0.07337
GrayLevelCooccurenceMatrix25	0-1DifferenceEntropy	1	1	1	0.55571	0.353851	0.872719	0.01074	0.63758	0.438777	0.926467	0.01824
GrayLevelCooccurenceMatrix25	0-4DifferenceEntropy	1	1	1	0.59595	0.379158	0.936713	0.02487	0.67566	0.458176	0.996369	0.04789
GrayLevelCooccurenceMatrix25	0-7DifferenceEntropy	1	0	0	0.63432	0.409817	0.981812	0.04112	0.72062	0.491318	1.05695	0.09363
GrayLevelCooccurenceMatrix25	45-1DifferenceEntropy	1	0	0	0.61041	0.39108	0.952737	0.02977	0.69844	0.484292	1.00729	0.05472
GrayLevelCooccurenceMatrix25	45-4DifferenceEntropy	1	1	1	0.54565	0.352273	0.845176	0.00666	0.63374	0.432225	0.929201	0.01949
GrayLevelCooccurenceMatrix25	45-7DifferenceEntropy	1	1	1	0.57863	0.38058	0.879747	0.01049	0.67846	0.467512	0.98459	0.04117
GrayLevelCooccurenceMatrix25	90-1DifferenceEntropy	1	0	0	0.62733	0.404738	0.972346	0.03703	0.70833	0.493799	1.01605	0.06101
GrayLevelCooccurenceMatrix25	90-4DifferenceEntropy	1	1	1	0.59334	0.381219	0.923487	0.02074	0.65073	0.443823	0.954097	0.02776
GrayLevelCooccurenceMatrix25	90-7DifferenceEntropy	1	1	1	0.61147	0.401108	0.932156	0.02222	0.66584	0.460278	0.963218	0.03086
GrayLevelCooccurenceMatrix25	135-1DifferenceEntropy	1	0	0	0.63015	0.407113	0.975373	0.03828	0.69961	0.48582	1.00747	0.05486
GrayLevelCooccurenceMatrix25	135-4DifferenceEntropy	0	0	0	0.67134	0.430422	1.0471	0.07891	0.74353	0.506736	1.09097	0.12978
GrayLevelCooccurenceMatrix25	135-7DifferenceEntropy	0	0	0	0.72534	0.470815	1.11747	0.14531	0.79782	0.546962	1.16371	0.24088
GrayLevelCooccurenceMatrix25	-333-1Dissimilarity	1	0	0	0.61443	0.383581	0.984211	0.04275	0.69277	0.473811	1.01291	0.05825
GrayLevelCooccurenceMatrix25	-333-4Dissimilarity	0	0	0	0.62423	0.38424	1.01413	0.057	0.67675	0.448593	1.02095	0.06272
GrayLevelCooccurenceMatrix25	-333-7Dissimilarity	0	0	0	0.66827	0.415244	1.07548	0.09687	0.72208	0.479959	1.08636	0.11816
GrayLevelCooccurenceMatrix25	0-1Dissimilarity	1	1	1	0.56127	0.347093	0.907612	0.0185	0.64922	0.44149	0.954679	0.02811
GrayLevelCooccurenceMatrix25	0-4Dissimilarity	0	0	0	0.62635	0.382456	1.02577	0.06304	0.68574	0.453131	1.03777	0.07433
GrayLevelCooccurenceMatrix25	0-7Dissimilarity	0	0	0	0.67656	0.415635	1.1013	0.11598	0.73811	0.486965	1.11876	0.15239
GrayLevelCooccurenceMatrix25	45-1Dissimilarity	1	0	0	0.62548	0.39162	0.998985	0.0495	0.70781	0.485852	1.03119	0.07185
GrayLevelCooccurenceMatrix25	45-4Dissimilarity	1	1	1	0.55408	0.336439	0.912523	0.02036	0.62505	0.40895	0.95535	0.02993
GrayLevelCooccurenceMatrix25	45-7Dissimilarity	1	0	0	0.58638	0.362236	0.949215	0.02985	0.67027	0.443077	1.01395	0.05817
GrayLevelCooccurenceMatrix25	90-1Dissimilarity	0	0	0	0.63355	0.394304	1.01797	0.05924	0.71082	0.485142	1.04149	0.07988
GrayLevelCooccurenceMatrix25	90-4Dissimilarity	1	1	1	0.60395	0.372121	0.980215	0.04127	0.64651	0.4291	0.974067	0.03701
GrayLevelCooccurenceMatrix25	90-7Dissimilarity	0	1	0	0.62984	0.393841	1.00725	0.05363	0.66177	0.44194	0.990942	0.04506
GrayLevelCooccurenceMatrix25	135-1Dissimilarity	0	0	0	0.6392	0.398539	1.0252	0.06335	0.70311	0.477607	1.03509	0.07423
GrayLevelCooccurenceMatrix25	135-4Dissimilarity	0	0	0	0.72861	0.455115	1.16647	0.18728	0.76224	0.510723	1.13761	0.18387
GrayLevelCooccurenceMatrix25	135-7Dissimilarity	0	0	0	0.80811	0.508951	1.28311	0.3664	0.83897	0.564202	1.24755	0.38575
GrayLevelCooccurenceMatrix25	-333-1Energy	0	0	0	1.29966	0.899136	1.87859	0.16319	1.11475	0.793041	1.56697	0.53178
GrayLevelCooccurenceMatrix25	-333-4Energy	0	0	0	1.26493	0.883914	1.81016	0.19872	1.10086	0.786511	1.54084	0.57537
GrayLevelCooccurenceMatrix25	-333-7Energy	0	0	0	1.26413	0.883236	1.80927	0.20009	1.10054	0.785282	1.54236	0.57797
GrayLevelCooccurenceMatrix25	0-1Energy	0	0	0	1.39587	0.97722	1.99388	0.06675	1.18824	0.853678	1.65391	0.30665
GrayLevelCooccurenceMatrix25	0-4Energy	0	0	0	1.26904	0.886166	1.81734	0.19347	1.09847	0.783976	1.53913	0.58522
GrayLevelCooccurenceMatrix25	0-7Energy	0	0	0	1.24697	0.87092	1.78537	0.22808	1.08683	0.77504	1.52403	0.62933
GrayLevelCooccurenceMatrix25	45-1Energy	0	0	0	1.25314	0.866867	1.81153	0.23009	1.07963	0.766448	1.52079	0.66116
GrayLevelCooccurenceMatrix25	45-4Energy	0	0	0	1.26664	0.886593	1.80961	0.19407	1.10288	0.788586	1.54242	0.5672
GrayLevelCooccurenceMatrix25	45-7Energy	0	0	0	1.27914	0.895465	1.82721	0.17602	1.10803	0.79109	1.55194	0.55069
GrayLevelCooccurenceMatrix25	90-1Energy	0	0	0	1.26129	0.872033	1.82432	0.21765	1.0864	0.772706	1.52744	0.63357
GrayLevelCooccurenceMatrix25	90-4Energy	0	0	0	1.27288	0.889508	1.82147	0.18696	1.10472	0.789718	1.54536	0.56088
GrayLevelCooccurenceMatrix25	90-7Energy	0	0	0	1.27833	0.895383	1.82504	0.17646	1.11132	0.795186	1.55314	0.53655
GrayLevelCooccurenceMatrix25	135-1Energy	0	0	0	1.29031	0.894629	1.86099	0.17253	1.10952	0.790065	1.55815	0.54857
GrayLevelCooccurenceMatrix25	135-4Energy	0	0	0	1.23863	0.867464	1.76862	0.23896	1.08265	0.774047	1.51428	0.64274
GrayLevelCooccurenceMatrix25	135-7Energy	0	0	0	1.23298	0.863111	1.76133	0.24972	1.07578	0.767468	1.50796	0.67158
GrayLevelCooccurenceMatrix25	-333-1Entropy	0	0	0	0.71798	0.482224	1.069	0.1028	0.8454	0.596625	1.19792	0.34493
GrayLevelCooccurenceMatrix25	-333-4Entropy	0	0	0	0.76292	0.514228	1.13189	0.1788	0.89024	0.625639	1.26676	0.51827
GrayLevelCooccurenceMatrix25	-333-7Entropy	0	0	0	0.78028	0.52596	1.15758	0.21764	0.91234	0.639889	1.3008	0.61221
GrayLevelCooccurenceMatrix25	0-1Entropy	0	0	0	0.68981	0.467104	1.0187	0.06192	0.81854	0.580562	1.15408	0.25327
GrayLevelCooccurenceMatrix25	0-4Entropy	0	0	0	0.76845	0.519306	1.13712	0.18773	0.90264	0.635758	1.28156	0.56681
GrayLevelCooccurenceMatrix25	0-7Entropy	0	0	0	0.79641	0.539363	1.17596	0.25228	0.93185	0.65596	1.32379	0.69355
GrayLevelCooccurenceMatrix25	45-1Entropy	0	0	0	0.74162	0.501164	1.09744	0.13493	0.87391	0.619017	1.23376	0.44363
GrayLevelCooccurenceMatrix25	45-4Entropy	0	0	0	0.76906	0.521364	1.13445	0.18551	0.90017	0.634491	1.2771	0.55562
GrayLevelCooccurenceMatrix25	45-7Entropy	0	0	0	0.7832	0.531138	1.1549	0.2175	0.9202	0.647582	1.3076	0.6427
GrayLevelCooccurenceMatrix25	90-1Entropy	0	0	0	0.72859	0.49007	1.08321	0.11759	0.86005	0.608882	1.21484	0.39222
GrayLevelCooccurenceMatrix25	90-4Entropy	0	0	0	0.75827	0.513621	1.11944	0.16384	0.8854	0.624903	1.2545	0.49359
GrayLevelCooccurenceMatrix25	90-7Entropy	0	0	0	0.768	0.52067	1.13281	0.18315	0.89995	0.633954	1.27757	0.55541
GrayLevelCooccurenceMatrix25	135-1Entropy	0	0	0	0.73429	0.49526	1.08869	0.12426	0.86489	0.611204	1.22388	0.4125
GrayLevelCooccurenceMatrix25	135-4Entropy	0	0	0	0.7888	0.533378	1.16652	0.23466	0.92289	0.649711	1.31092	0.65406
GrayLevelCooccurenceMatrix25	135-7Entropy	0	0	0	0.80776	0.547811	1.19106	0.28124	0.94492	0.66522	1.34221	0.75168
GrayLevelCooccurenceMatrix25	-333-1Homogeneity	0	0	0	1.49119	0.986765	2.25345	0.05786	1.33814	0.948404	1.88803	0.09723
GrayLevelCooccurenceMatrix25	-333-4Homogeneity	1	1	1	1.64363	1.05522	2.56015	0.02797	1.46526	1.00527	2.13571	0.04688
GrayLevelCooccurenceMatrix25	-333-7Homogeneity	1	0	0	1.58789	1.02575	2.45811	0.03808	1.41854	0.973014	2.06807	0.0691
GrayLevelCooccurenceMatrix25	0-1Homogeneity	1	1	1	1.70508	1.1074	2.62532	0.01538	1.48367	1.03966	2.1173	0.02968
GrayLevelCooccurenceMatrix25	0-4Homogeneity	1	0	0	1.66249	1.05781	2.6128	0.02755	1.45191	0.992434	2.12411	0.05475
GrayLevelCooccurenceMatrix25	0-7Homogeneity	1	0	0	1.56277	1.01024	2.41751	0.04489	1.3852	0.951239	2.01712	0.08926
GrayLevelCooccurenceMatrix25	45-1Homogeneity	0	0	0	1.4255	0.947848	2.14389	0.08862	1.28892	0.91608	1.81349	0.14515
GrayLevelCooccurenceMatrix25	45-4Homogeneity	1	1	1	1.71748	1.10087	2.67948	0.01715	1.52793	1.04177	2.241	0.03005
GrayLevelCooccurenceMatrix25	45-7Homogeneity	1	0	0	1.65716	1.07555	2.5533	0.02201	1.45217	0.99739	2.11432	0.05161
GrayLevelCooccurenceMatrix25	90-1Homogeneity	0	0	0	1.36884	0.91792	2.04125	0.12356	1.25744	0.898419	1.75994	0.1817
GrayLevelCooccurenceMatrix25	90-4Homogeneity	1	1	1	1.66855	1.07126	2.59884	0.02354	1.4907	1.02525	2.16743	0.03656
GrayLevelCooccurenceMatrix25	90-7Homogeneity	1	1	1	1.64858	1.06733	2.54634	0.02421	1.49387	1.02788	2.17111	0.03537
GrayLevelCooccurenceMatrix25	135-1Homogeneity	0	0	0	1.47655	0.972002	2.24301	0.06772	1.32996	0.936752	1.88822	0.1108
GrayLevelCooccurenceMatrix25	135-4Homogeneity	0	0	0	1.49571	0.969389	2.30779	0.06883	1.37047	0.946359	1.98463	0.09529
GrayLevelCooccurenceMatrix25	135-7Homogeneity	0	0	0	1.43672	0.919061	2.24594	0.1119	1.31254	0.89454	1.92588	0.16444
GrayLevelCooccurenceMatrix25	-333-1Homogeneity2	0	0	0	1.49211	0.983861	2.26291	0.05964	1.34184	0.949387	1.89652	0.09576
GrayLevelCooccurenceMatrix25	-333-4Homogeneity2	1	1	1	1.63987	1.05552	2.54774	0.02778	1.46009	1.00431	2.12273	0.04743
GrayLevelCooccurenceMatrix25	-333-7Homogeneity2	1	0	0	1.58369	1.0277	2.44048	0.03718	1.41384	0.973484	2.05339	0.06893
GrayLevelCooccurenceMatrix25	0-1Homogeneity2	1	1	1	1.70177	1.09697	2.64003	0.01764	1.48628	1.03713	2.12993	0.03088
GrayLevelCooccurenceMatrix25	0-4Homogeneity2	1	0	0	1.66208	1.06058	2.60471	0.02665	1.4478	0.992407	2.11218	0.0548
GrayLevelCooccurenceMatrix25	0-7Homogeneity2	1	0	0	1.56363	1.01586	2.40678	0.04221	1.38239	0.953188	2.00484	0.08778
GrayLevelCooccurenceMatrix25	45-1Homogeneity2	0	0	0	1.42892	0.948051	2.1537	0.08817	1.29147	0.917284	1.81829	0.14281
GrayLevelCooccurenceMatrix25	45-4Homogeneity2	1	1	1	1.7025	1.09497	2.64712	0.01813	1.51408	1.03609	2.2126	0.0321
GrayLevelCooccurenceMatrix25	45-7Homogeneity2	1	0	0	1.64139	1.07002	2.51788	0.02321	1.44192	0.994097	2.09146	0.05375
GrayLevelCooccurenceMatrix25	90-1Homogeneity2	0	0	0	1.3834	0.923086	2.07328	0.11589	1.26989	0.904773	1.78235	0.16715
GrayLevelCooccurenceMatrix25	90-4Homogeneity2	1	1	1	1.6562	1.0653	2.57488	0.02503	1.48237	1.02139	2.1514	0.03833
GrayLevelCooccurenceMatrix25	90-7Homogeneity2	1	1	1	1.6409	1.06531	2.52751	0.02463	1.48549	1.02483	2.15324	0.03667
GrayLevelCooccurenceMatrix25	135-1Homogeneity2	0	0	0	1.47436	0.968598	2.24419	0.07011	1.33346	0.938418	1.89477	0.10839
GrayLevelCooccurenceMatrix25	135-4Homogeneity2	0	0	0	1.5085	0.979391	2.32348	0.06211	1.37623	0.951945	1.98963	0.08949
GrayLevelCooccurenceMatrix25	135-7Homogeneity2	0	0	0	1.44718	0.929503	2.25319	0.10176	1.31857	0.901469	1.92867	0.15405
GrayLevelCooccurenceMatrix25	-333-1InformationMeasureCorr1	0	0	0	0.76807	0.536748	1.09907	0.14893	0.75101	0.55481	1.01661	0.06383
GrayLevelCooccurenceMatrix25	-333-4InformationMeasureCorr1	1	1	1	0.60953	0.41769	0.889476	0.01025	0.52334	0.372966	0.734347	0.00018
GrayLevelCooccurenceMatrix25	-333-7InformationMeasureCorr1	1	1	1	0.59619	0.423347	0.83961	0.00307	0.51784	0.384028	0.698262	2e-05
GrayLevelCooccurenceMatrix25	0-1InformationMeasureCorr1	1	1	1	0.66258	0.449173	0.977367	0.03794	0.67767	0.488398	0.940302	0.01989
GrayLevelCooccurenceMatrix25	0-4InformationMeasureCorr1	1	1	1	0.6239	0.423047	0.920122	0.01731	0.5726	0.405399	0.808757	0.00155
GrayLevelCooccurenceMatrix25	0-7InformationMeasureCorr1	1	1	1	0.68735	0.487174	0.9698	0.0328	0.66197	0.492913	0.889	0.00611
GrayLevelCooccurenceMatrix25	45-1InformationMeasureCorr1	0	0	0	0.79117	0.551472	1.13504	0.20334	0.77782	0.572644	1.05651	0.10781
GrayLevelCooccurenceMatrix25	45-4InformationMeasureCorr1	1	1	1	0.56342	0.388644	0.816794	0.00246	0.51815	0.3719	0.721929	0.0001
GrayLevelCooccurenceMatrix25	45-7InformationMeasureCorr1	1	1	1	0.61837	0.432491	0.884134	0.00841	0.60048	0.436746	0.825606	0.00169
GrayLevelCooccurenceMatrix25	90-1InformationMeasureCorr1	0	0	0	0.81818	0.572691	1.16891	0.27023	0.80852	0.598006	1.09314	0.16721
GrayLevelCooccurenceMatrix25	90-4InformationMeasureCorr1	1	1	1	0.62647	0.424523	0.924491	0.0185	0.54532	0.38538	0.771627	0.00062
GrayLevelCooccurenceMatrix25	90-7InformationMeasureCorr1	1	1	1	0.58618	0.411898	0.834217	0.00301	0.47291	0.339645	0.658464	1e-05
GrayLevelCooccurenceMatrix25	135-1InformationMeasureCorr1	0	0	0	0.79499	0.556024	1.13667	0.20848	0.77317	0.57197	1.04514	0.09435
GrayLevelCooccurenceMatrix25	135-4InformationMeasureCorr1	0	1	0	0.70178	0.476201	1.03423	0.07347	0.62114	0.439391	0.878082	0.00701
GrayLevelCooccurenceMatrix25	135-7InformationMeasureCorr1	0	1	0	0.71217	0.481357	1.05366	0.08942	0.68085	0.481118	0.963506	0.03002
GrayLevelCooccurenceMatrix25	-333-1InformationMeasureCorr2	0	0	0	1.18272	0.791192	1.76801	0.41327	1.32792	0.928179	1.89984	0.12063
GrayLevelCooccurenceMatrix25	-333-4InformationMeasureCorr2	0	1	0	1.33715	0.886485	2.01692	0.16593	1.60557	1.10422	2.33455	0.01317
GrayLevelCooccurenceMatrix25	-333-7InformationMeasureCorr2	0	1	0	1.42352	0.955637	2.12047	0.08241	1.74802	1.21909	2.50647	0.00239
GrayLevelCooccurenceMatrix25	0-1InformationMeasureCorr2	0	0	0	1.26854	0.820744	1.96067	0.28428	1.37869	0.943038	2.01562	0.09746
GrayLevelCooccurenceMatrix25	0-4InformationMeasureCorr2	0	1	0	1.36274	0.894686	2.07563	0.1494	1.56693	1.07265	2.28898	0.0202
GrayLevelCooccurenceMatrix25	0-7InformationMeasureCorr2	0	1	0	1.35626	0.886641	2.07462	0.15996	1.54599	1.0579	2.25926	0.0244
GrayLevelCooccurenceMatrix25	45-1InformationMeasureCorr2	0	0	0	1.13116	0.761068	1.68121	0.54216	1.23704	0.869647	1.75964	0.23675
GrayLevelCooccurenceMatrix25	45-4InformationMeasureCorr2	0	1	0	1.45372	0.942475	2.24231	0.09064	1.65322	1.11938	2.44162	0.01151
GrayLevelCooccurenceMatrix25	45-7InformationMeasureCorr2	0	1	0	1.36006	0.894879	2.06706	0.14989	1.49665	1.03354	2.16728	0.0328
GrayLevelCooccurenceMatrix25	90-1InformationMeasureCorr2	0	0	0	1.12464	0.760652	1.66279	0.55603	1.25207	0.879767	1.78193	0.21184
GrayLevelCooccurenceMatrix25	90-4InformationMeasureCorr2	0	1	0	1.25439	0.824833	1.90765	0.28929	1.47897	1.00959	2.1666	0.04454
GrayLevelCooccurenceMatrix25	90-7InformationMeasureCorr2	0	1	0	1.38193	0.908785	2.10141	0.13035	1.73518	1.17608	2.56007	0.00548
GrayLevelCooccurenceMatrix25	135-1InformationMeasureCorr2	0	0	0	1.14701	0.767136	1.715	0.50394	1.31267	0.91523	1.88269	0.13924
GrayLevelCooccurenceMatrix25	135-4InformationMeasureCorr2	0	0	0	1.17751	0.77706	1.78432	0.44096	1.38909	0.955787	2.01883	0.08491
GrayLevelCooccurenceMatrix25	135-7InformationMeasureCorr2	0	0	0	1.21407	0.791893	1.86129	0.37361	1.3374	0.915025	1.95475	0.13325
GrayLevelCooccurenceMatrix25	-333-1InverseDiffMomentNorm	0	0	0	1.48584	0.90054	2.45155	0.12116	1.42696	0.944075	2.15681	0.09162
GrayLevelCooccurenceMatrix25	-333-4InverseDiffMomentNorm	0	0	0	1.22039	0.743201	2.00397	0.43121	1.2766	0.823822	1.97823	0.27449
GrayLevelCooccurenceMatrix25	-333-7InverseDiffMomentNorm	0	0	0	1.16857	0.725032	1.88344	0.52239	1.20498	0.791393	1.8347	0.38469
GrayLevelCooccurenceMatrix25	0-1InverseDiffMomentNorm	0	0	0	1.47333	0.892263	2.43283	0.12991	1.41941	0.943291	2.13584	0.09297
GrayLevelCooccurenceMatrix25	0-4InverseDiffMomentNorm	0	0	0	1.18208	0.719395	1.94236	0.50913	1.24489	0.801348	1.93394	0.32976
GrayLevelCooccurenceMatrix25	0-7InverseDiffMomentNorm	0	0	0	1.13081	0.698898	1.82962	0.61655	1.16946	0.763892	1.79035	0.47123
GrayLevelCooccurenceMatrix25	45-1InverseDiffMomentNorm	0	0	0	1.49905	0.906659	2.47849	0.11456	1.42248	0.941687	2.14874	0.09403
GrayLevelCooccurenceMatrix25	45-4InverseDiffMomentNorm	0	0	0	1.47601	0.860478	2.53184	0.15731	1.4491	0.909648	2.30845	0.11844
GrayLevelCooccurenceMatrix25	45-7InverseDiffMomentNorm	0	0	0	1.41476	0.837692	2.38936	0.19441	1.35213	0.862463	2.1198	0.1885
GrayLevelCooccurenceMatrix25	90-1InverseDiffMomentNorm	0	0	0	1.55754	0.913886	2.65453	0.10332	1.45948	0.94628	2.25101	0.08723
GrayLevelCooccurenceMatrix25	90-4InverseDiffMomentNorm	0	0	0	1.27759	0.772637	2.11253	0.33972	1.36208	0.871195	2.12955	0.17534
GrayLevelCooccurenceMatrix25	90-7InverseDiffMomentNorm	0	0	0	1.26993	0.779793	2.06813	0.33686	1.35081	0.877321	2.07986	0.17207
GrayLevelCooccurenceMatrix25	135-1InverseDiffMomentNorm	0	0	0	1.39144	0.849565	2.27894	0.18941	1.38272	0.911195	2.09824	0.12777
GrayLevelCooccurenceMatrix25	135-4InverseDiffMomentNorm	0	0	0	1.03568	0.664583	1.61397	0.87692	1.10376	0.741513	1.64296	0.62665
GrayLevelCooccurenceMatrix25	135-7InverseDiffMomentNorm	0	0	0	0.97415	0.645246	1.47071	0.90084	1.02487	0.707438	1.48475	0.89663
GrayLevelCooccurenceMatrix25	-333-1InverseDiffNorm	0	0	0	1.51386	0.964184	2.37689	0.07162	1.38677	0.958278	2.00687	0.08293
GrayLevelCooccurenceMatrix25	-333-4InverseDiffNorm	0	0	0	1.51275	0.938174	2.43922	0.08947	1.42447	0.9492	2.13771	0.08759
GrayLevelCooccurenceMatrix25	-333-7InverseDiffNorm	0	0	0	1.42387	0.88847	2.28191	0.14195	1.34328	0.89563	2.01469	0.15359
GrayLevelCooccurenceMatrix25	0-1InverseDiffNorm	1	1	1	1.65627	1.03954	2.6389	0.03374	1.48043	1.01546	2.15829	0.04137
GrayLevelCooccurenceMatrix25	0-4InverseDiffNorm	0	0	0	1.50731	0.928212	2.44772	0.09715	1.40688	0.934897	2.11717	0.10161
GrayLevelCooccurenceMatrix25	0-7InverseDiffNorm	0	0	0	1.40553	0.868127	2.27558	0.16612	1.31476	0.870715	1.98524	0.19308
GrayLevelCooccurenceMatrix25	45-1InverseDiffNorm	0	0	0	1.4892	0.951871	2.32985	0.08117	1.35951	0.942533	1.96094	0.10031
GrayLevelCooccurenceMatrix25	45-4InverseDiffNorm	1	1	1	1.6823	1.029	2.75035	0.03808	1.52972	1.00628	2.32547	0.04667
GrayLevelCooccurenceMatrix25	45-7InverseDiffNorm	0	0	0	1.60789	0.994792	2.59883	0.05254	1.43956	0.953176	2.1741	0.08326
GrayLevelCooccurenceMatrix25	90-1InverseDiffNorm	0	0	0	1.46275	0.933683	2.29162	0.09683	1.34915	0.932888	1.95117	0.11163
GrayLevelCooccurenceMatrix25	90-4InverseDiffNorm	0	0	0	1.55762	0.967916	2.50661	0.0679	1.48435	0.991336	2.22256	0.05515
GrayLevelCooccurenceMatrix25	90-7InverseDiffNorm	0	0	0	1.50506	0.944591	2.39807	0.08541	1.45663	0.975746	2.17453	0.06578
GrayLevelCooccurenceMatrix25	135-1InverseDiffNorm	0	0	0	1.46209	0.927574	2.30464	0.10181	1.36709	0.937635	1.99327	0.10411
GrayLevelCooccurenceMatrix25	135-4InverseDiffNorm	0	0	0	1.31527	0.827665	2.09013	0.24619	1.27878	0.860902	1.89951	0.22318
GrayLevelCooccurenceMatrix25	135-7InverseDiffNorm	0	0	0	1.19481	0.757427	1.88477	0.44406	1.16962	0.789296	1.73321	0.43491
GrayLevelCooccurenceMatrix25	-333-1InverseVariance	0	0	0	1.0655	0.692514	1.63936	0.77289	1.25689	0.840476	1.87962	0.26547
GrayLevelCooccurenceMatrix25	-333-4InverseVariance	0	0	0	1.40688	0.894379	2.21304	0.13967	1.34375	0.913865	1.97584	0.13307
GrayLevelCooccurenceMatrix25	-333-7InverseVariance	0	0	0	1.34497	0.865122	2.09096	0.18802	1.27775	0.87332	1.86947	0.20681
GrayLevelCooccurenceMatrix25	0-1InverseVariance	1	0	0	0.56793	0.389977	0.827082	0.00318	0.71009	0.504205	1.00005	0.05003
GrayLevelCooccurenceMatrix25	0-4InverseVariance	0	0	0	1.42767	0.903267	2.25651	0.1274	1.33821	0.910483	1.9669	0.13814
GrayLevelCooccurenceMatrix25	0-7InverseVariance	0	0	0	1.37015	0.869208	2.15979	0.17501	1.25898	0.852649	1.85894	0.24674
GrayLevelCooccurenceMatrix25	45-1InverseVariance	0	0	0	1.41979	0.875823	2.30161	0.15501	1.41683	0.940524	2.13434	0.09558
GrayLevelCooccurenceMatrix25	45-4InverseVariance	0	0	0	1.44915	0.935093	2.24577	0.09696	1.34337	0.924037	1.95299	0.12206
GrayLevelCooccurenceMatrix25	45-7InverseVariance	0	0	0	1.41844	0.918412	2.19072	0.11498	1.31589	0.903573	1.91634	0.15235
GrayLevelCooccurenceMatrix25	90-1InverseVariance	0	1	0	1.40688	0.902489	2.19319	0.1318	1.47207	1.00285	2.16084	0.04833
GrayLevelCooccurenceMatrix25	90-4InverseVariance	0	0	0	1.31149	0.834278	2.06165	0.24002	1.34288	0.908176	1.98567	0.13959
GrayLevelCooccurenceMatrix25	90-7InverseVariance	0	0	0	1.34925	0.872226	2.08717	0.17837	1.33665	0.916774	1.94884	0.13148
GrayLevelCooccurenceMatrix25	135-1InverseVariance	0	0	0	1.18845	0.76817	1.83867	0.43809	1.35103	0.914529	1.99588	0.13074
GrayLevelCooccurenceMatrix25	135-4InverseVariance	0	0	0	1.35384	0.867528	2.11279	0.18215	1.28803	0.879481	1.88635	0.19349
GrayLevelCooccurenceMatrix25	135-7InverseVariance	0	0	0	1.19487	0.775538	1.84094	0.41947	1.16398	0.800577	1.69232	0.42649
GrayLevelCooccurenceMatrix25	-333-1MaxProbability	0	0	0	1.23619	0.843538	1.8116	0.27686	1.10592	0.787239	1.55361	0.56155
GrayLevelCooccurenceMatrix25	-333-4MaxProbability	0	0	0	1.26269	0.867866	1.83715	0.22277	1.14806	0.820755	1.60591	0.42001
GrayLevelCooccurenceMatrix25	-333-7MaxProbability	0	0	0	1.25889	0.867185	1.82753	0.22602	1.14697	0.820627	1.60308	0.42213
GrayLevelCooccurenceMatrix25	0-1MaxProbability	0	0	0	1.3212	0.914954	1.90782	0.1373	1.17129	0.843298	1.62683	0.34557
GrayLevelCooccurenceMatrix25	0-4MaxProbability	0	0	0	1.24604	0.85578	1.81427	0.25116	1.12755	0.805095	1.57916	0.48485
GrayLevelCooccurenceMatrix25	0-7MaxProbability	0	0	0	1.23286	0.850473	1.78719	0.26916	1.12789	0.808293	1.57386	0.47896
GrayLevelCooccurenceMatrix25	45-1MaxProbability	0	0	0	1.19421	0.810575	1.7594	0.36933	1.07453	0.76057	1.51808	0.6835
GrayLevelCooccurenceMatrix25	45-4MaxProbability	0	0	0	1.25232	0.865066	1.81294	0.23324	1.13822	0.814852	1.58993	0.4477
GrayLevelCooccurenceMatrix25	45-7MaxProbability	0	0	0	1.27887	0.892456	1.8326	0.1802	1.14175	0.820745	1.5883	0.43123
GrayLevelCooccurenceMatrix25	90-1MaxProbability	0	0	0	1.1556	0.783404	1.70463	0.46588	1.0476	0.741887	1.47928	0.79167
GrayLevelCooccurenceMatrix25	90-4MaxProbability	0	0	0	1.26398	0.867612	1.84145	0.22238	1.13288	0.807684	1.58903	0.46984
GrayLevelCooccurenceMatrix25	90-7MaxProbability	0	0	0	1.27146	0.874441	1.84875	0.20858	1.15099	0.821907	1.61183	0.41309
GrayLevelCooccurenceMatrix25	135-1MaxProbability	0	0	0	1.22113	0.832093	1.79207	0.30734	1.08864	0.772556	1.53405	0.62745
GrayLevelCooccurenceMatrix25	135-4MaxProbability	0	0	0	1.23976	0.853256	1.80135	0.25953	1.13798	0.815439	1.58808	0.44718
GrayLevelCooccurenceMatrix25	135-7MaxProbability	0	0	0	1.2221	0.843444	1.77075	0.28909	1.10916	0.792604	1.55217	0.54565
GrayLevelCooccurenceMatrix25	-333-1SumAverage	0	0	0	0.95997	0.642924	1.43337	0.84169	0.85739	0.614527	1.19624	0.3652
GrayLevelCooccurenceMatrix25	-333-4SumAverage	0	0	0	0.96025	0.642984	1.43407	0.84289	0.85651	0.613401	1.19597	0.36316
GrayLevelCooccurenceMatrix25	-333-7SumAverage	0	0	0	0.95774	0.640799	1.43144	0.83318	0.8536	0.610941	1.19262	0.35359
GrayLevelCooccurenceMatrix25	0-1SumAverage	0	0	0	0.9615	0.64396	1.43562	0.84778	0.85784	0.614973	1.19664	0.36656
GrayLevelCooccurenceMatrix25	0-4SumAverage	0	0	0	0.96237	0.644306	1.43747	0.85138	0.85592	0.612894	1.19531	0.36123
GrayLevelCooccurenceMatrix25	0-7SumAverage	0	0	0	0.95691	0.63996	1.43085	0.8301	0.85036	0.608278	1.18877	0.34296
GrayLevelCooccurenceMatrix25	45-1SumAverage	0	0	0	0.95848	0.642029	1.43093	0.8357	0.85665	0.614119	1.19498	0.36226
GrayLevelCooccurenceMatrix25	45-4SumAverage	0	0	0	0.95826	0.641799	1.43075	0.83486	0.85535	0.612717	1.19407	0.35865
GrayLevelCooccurenceMatrix25	45-7SumAverage	0	0	0	0.95837	0.641587	1.43157	0.83548	0.85443	0.61184	1.19321	0.35584
GrayLevelCooccurenceMatrix25	90-1SumAverage	0	0	0	0.95748	0.641173	1.4298	0.83179	0.85658	0.613841	1.19533	0.36252
GrayLevelCooccurenceMatrix25	90-4SumAverage	0	0	0	0.95779	0.641648	1.42969	0.83286	0.85753	0.61436	1.19695	0.36632
GrayLevelCooccurenceMatrix25	90-7SumAverage	0	0	0	0.95729	0.641063	1.4295	0.83106	0.85685	0.613724	1.19627	0.36419
GrayLevelCooccurenceMatrix25	135-1SumAverage	0	0	0	0.96246	0.644541	1.4372	0.85164	0.85852	0.615194	1.1981	0.36967
GrayLevelCooccurenceMatrix25	135-4SumAverage	0	0	0	0.96282	0.64435	1.43869	0.8533	0.85739	0.613726	1.19778	0.36706
GrayLevelCooccurenceMatrix25	135-7SumAverage	0	0	0	0.95874	0.640769	1.43451	0.83762	0.85291	0.609927	1.1927	0.3524
GrayLevelCooccurenceMatrix25	-333-1SumEntropy	0	0	0	0.84979	0.575613	1.25455	0.4128	1.00878	0.706321	1.44075	0.96168
GrayLevelCooccurenceMatrix25	-333-4SumEntropy	0	0	0	0.8715	0.590494	1.28623	0.4886	1.04109	0.727961	1.48892	0.82541
GrayLevelCooccurenceMatrix25	-333-7SumEntropy	0	0	0	0.87674	0.591121	1.30038	0.51309	1.06082	0.738157	1.52452	0.74964
GrayLevelCooccurenceMatrix25	0-1SumEntropy	0	0	0	0.83014	0.561336	1.22767	0.35106	0.99245	0.693567	1.42013	0.96693
GrayLevelCooccurenceMatrix25	0-4SumEntropy	0	0	0	0.87725	0.594392	1.29472	0.50962	1.04295	0.729801	1.49046	0.81744
GrayLevelCooccurenceMatrix25	0-7SumEntropy	0	0	0	0.8918	0.601179	1.32292	0.56926	1.07333	0.746954	1.54233	0.70202
GrayLevelCooccurenceMatrix25	45-1SumEntropy	0	0	0	0.86093	0.583871	1.26946	0.44977	1.01882	0.714264	1.45325	0.91802
GrayLevelCooccurenceMatrix25	45-4SumEntropy	0	0	0	0.88429	0.598644	1.30623	0.5367	1.0596	0.740581	1.51604	0.75143
GrayLevelCooccurenceMatrix25	45-7SumEntropy	0	0	0	0.8933	0.598871	1.33249	0.58022	1.08046	0.750987	1.55449	0.6767
GrayLevelCooccurenceMatrix25	90-1SumEntropy	0	0	0	0.85139	0.577697	1.25476	0.41617	1.01081	0.708241	1.44263	0.95278
GrayLevelCooccurenceMatrix25	90-4SumEntropy	0	0	0	0.8643	0.586825	1.27299	0.46038	1.03601	0.725546	1.47933	0.84565
GrayLevelCooccurenceMatrix25	90-7SumEntropy	0	0	0	0.86719	0.586824	1.2815	0.47451	1.05816	0.738619	1.51594	0.75793
GrayLevelCooccurenceMatrix25	135-1SumEntropy	0	0	0	0.86458	0.587738	1.27183	0.45995	1.0242	0.719172	1.4586	0.89456
GrayLevelCooccurenceMatrix25	135-4SumEntropy	0	0	0	0.87627	0.594693	1.29117	0.50423	1.04888	0.733145	1.50058	0.79395
GrayLevelCooccurenceMatrix25	135-7SumEntropy	0	0	0	0.87514	0.592729	1.29211	0.50229	1.06187	0.73815	1.52756	0.74628
GrayLevelCooccurenceMatrix25	-333-1SumVariance	0	0	0	0.9768	0.654183	1.45853	0.90864	0.84866	0.605874	1.18873	0.33986
GrayLevelCooccurenceMatrix25	-333-4SumVariance	0	0	0	0.97459	0.65215	1.45645	0.90008	0.84466	0.601958	1.18522	0.32867
GrayLevelCooccurenceMatrix25	-333-7SumVariance	0	0	0	0.97052	0.648653	1.45211	0.88428	0.84018	0.598225	1.17999	0.31493
GrayLevelCooccurenceMatrix25	0-1SumVariance	0	0	0	0.98068	0.657139	1.46351	0.92392	0.85125	0.608214	1.1914	0.34773
GrayLevelCooccurenceMatrix25	0-4SumVariance	0	0	0	0.97571	0.652644	1.4587	0.9046	0.8438	0.601144	1.1844	0.32623
GrayLevelCooccurenceMatrix25	0-7SumVariance	0	0	0	0.96726	0.645648	1.44907	0.87176	0.83542	0.593928	1.1751	0.30159
GrayLevelCooccurenceMatrix25	45-1SumVariance	0	0	0	0.97442	0.652614	1.45492	0.89917	0.84694	0.60464	1.18635	0.33398
GrayLevelCooccurenceMatrix25	45-4SumVariance	0	0	0	0.97137	0.650058	1.45149	0.88728	0.84209	0.600231	1.1814	0.31975
GrayLevelCooccurenceMatrix25	45-7SumVariance	0	0	0	0.96904	0.647979	1.44918	0.87827	0.83969	0.598224	1.1786	0.31249
GrayLevelCooccurenceMatrix25	90-1SumVariance	0	0	0	0.97418	0.652176	1.4552	0.89835	0.84752	0.604778	1.18769	0.33659
GrayLevelCooccurenceMatrix25	90-4SumVariance	0	0	0	0.97341	0.651961	1.45335	0.89514	0.84644	0.603668	1.18686	0.33371
GrayLevelCooccurenceMatrix25	90-7SumVariance	0	0	0	0.97203	0.650679	1.45208	0.88982	0.844	0.60176	1.18376	0.32579
GrayLevelCooccurenceMatrix25	135-1SumVariance	0	0	0	0.97763	0.654406	1.46051	0.91205	0.84752	0.604435	1.18837	0.33741
GrayLevelCooccurenceMatrix25	135-4SumVariance	0	0	0	0.9761	0.652483	1.46022	0.90629	0.84414	0.600725	1.18618	0.32894
GrayLevelCooccurenceMatrix25	135-7SumVariance	0	0	0	0.97173	0.648339	1.45642	0.88951	0.83881	0.596093	1.18036	0.3132
GrayLevelCooccurenceMatrix25	-333-1Variance	0	0	0	1.02333	0.676268	1.5485	0.91312	1.15224	0.809098	1.64092	0.43209
GrayLevelCooccurenceMatrix25	-333-4Variance	0	0	0	1.05072	0.705505	1.56484	0.80766	1.23265	0.880044	1.72651	0.22371
GrayLevelCooccurenceMatrix25	-333-7Variance	0	0	0	1.06719	0.717117	1.58816	0.74852	1.26231	0.89959	1.7713	0.17775
GrayLevelCooccurenceMatrix25	0-1Variance	0	0	0	0.99455	0.65315	1.51438	0.97967	1.11951	0.781918	1.60285	0.53755
GrayLevelCooccurenceMatrix25	0-4Variance	0	0	0	1.03898	0.695524	1.55204	0.85185	1.21596	0.865556	1.70824	0.25954
GrayLevelCooccurenceMatrix25	0-7Variance	0	0	0	1.06374	0.712489	1.58815	0.76252	1.2504	0.887546	1.76162	0.2013
GrayLevelCooccurenceMatrix25	45-1Variance	0	0	0	1.05076	0.699921	1.57748	0.81121	1.17551	0.830954	1.66293	0.3609
GrayLevelCooccurenceMatrix25	45-4Variance	0	0	0	1.10216	0.75055	1.61848	0.61976	1.25239	0.904043	1.73495	0.17593
GrayLevelCooccurenceMatrix25	45-7Variance	0	0	0	1.10754	0.755398	1.62384	0.60086	1.25446	0.906646	1.73572	0.17118
GrayLevelCooccurenceMatrix25	90-1Variance	0	0	0	1.03545	0.684838	1.56554	0.86883	1.15742	0.812787	1.6482	0.41758
GrayLevelCooccurenceMatrix25	90-4Variance	0	0	0	1.04836	0.70441	1.56026	0.81591	1.23401	0.882767	1.72501	0.21855
GrayLevelCooccurenceMatrix25	90-7Variance	0	0	0	1.0659	0.720205	1.57753	0.74967	1.27661	0.919511	1.7724	0.14463
GrayLevelCooccurenceMatrix25	135-1Variance	0	0	0	1.01262	0.668391	1.53413	0.95283	1.15508	0.811377	1.64438	0.42366
GrayLevelCooccurenceMatrix25	135-4Variance	0	0	0	1.00742	0.668781	1.51755	0.97178	1.21419	0.858957	1.71634	0.27175
GrayLevelCooccurenceMatrix25	135-7Variance	0	0	0	1.02095	0.675256	1.54364	0.92168	1.2408	0.869921	1.76981	0.23373
GrayLevelRunLengthMatrix25	-333GrayLevelNonuniformity	0	0	0	0.89594	0.602237	1.33286	0.58768	0.79919	0.561691	1.1371	0.21281
GrayLevelRunLengthMatrix25	0GrayLevelNonuniformity	0	1	0	0.75166	0.501697	1.12617	0.16637	0.69534	0.48721	0.99237	0.04526
GrayLevelRunLengthMatrix25	90GrayLevelNonuniformity	0	0	0	1.03409	0.704361	1.51817	0.86413	0.90219	0.635353	1.28109	0.56506
GrayLevelRunLengthMatrix25	-333HighGrayLevelRunEmpha	0	0	0	0.96497	0.644739	1.44425	0.8624	0.86217	0.616652	1.20542	0.38575
GrayLevelRunLengthMatrix25	0HighGrayLevelRunEmpha	0	0	0	0.96065	0.64275	1.4358	0.84477	0.86441	0.619143	1.20683	0.39211
GrayLevelRunLengthMatrix25	90HighGrayLevelRunEmpha	0	0	0	0.96942	0.646912	1.4527	0.88037	0.86059	0.614699	1.20486	0.38184
GrayLevelRunLengthMatrix25	-333LongRunEmphasis	1	1	1	1.72199	1.20326	2.46434	0.00296	1.49112	1.06036	2.09688	0.02163
GrayLevelRunLengthMatrix25	0LongRunEmphasis	1	1	1	2.0231	1.40675	2.90948	0.00014	1.73059	1.23521	2.42463	0.00143
GrayLevelRunLengthMatrix25	90LongRunEmphasis	0	0	0	1.42069	0.988489	2.04185	0.05778	1.25587	0.895136	1.76198	0.18726
GrayLevelRunLengthMatrix25	-333LongRunHighGrayLevelEmpha	1	0	0	1.60521	1.12023	2.30014	0.00992	1.36911	0.980025	1.91266	0.06551
GrayLevelRunLengthMatrix25	0LongRunHighGrayLevelEmpha	1	1	1	1.88418	1.31886	2.6918	0.0005	1.58172	1.13429	2.20568	0.00688
GrayLevelRunLengthMatrix25	90LongRunHighGrayLevelEmpha	0	0	0	1.33512	0.933259	1.91002	0.11366	1.17281	0.842824	1.63199	0.34436
GrayLevelRunLengthMatrix25	-333LongRunLowGrayLevelEmpha	1	1	1	1.81451	1.27006	2.59239	0.00106	1.61022	1.14599	2.2625	0.00605
GrayLevelRunLengthMatrix25	0LongRunLowGrayLevelEmpha	1	1	1	2.12417	1.45326	3.10481	0.0001	1.85735	1.32281	2.6079	0.00035
GrayLevelRunLengthMatrix25	90LongRunLowGrayLevelEmpha	1	0	0	1.50568	1.04676	2.16578	0.02736	1.3471	0.954227	1.90171	0.09033
GrayLevelRunLengthMatrix25	-333LowGrayLevelRunEmpha	0	0	0	0.98945	0.659799	1.48379	0.95908	1.11449	0.802733	1.5473	0.51733
GrayLevelRunLengthMatrix25	0LowGrayLevelRunEmpha	0	0	0	0.99448	0.664154	1.48908	0.97855	1.11171	0.801537	1.54191	0.52574
GrayLevelRunLengthMatrix25	90LowGrayLevelRunEmpha	0	0	0	0.98439	0.655542	1.47821	0.93955	1.11641	0.803351	1.55147	0.51192
GrayLevelRunLengthMatrix25	-333RunLengthNonuniformity	1	0	0	0.63144	0.412912	0.965626	0.03389	0.71337	0.503264	1.01118	0.05776
GrayLevelRunLengthMatrix25	0RunLengthNonuniformity	1	1	1	0.55969	0.356006	0.879895	0.01193	0.6521	0.451993	0.940813	0.02224
GrayLevelRunLengthMatrix25	90RunLengthNonuniformity	0	0	0	0.71496	0.477069	1.07147	0.10404	0.78212	0.557605	1.09703	0.15457
GrayLevelRunLengthMatrix25	-333RunPercentage	1	1	1	0.61924	0.415657	0.922521	0.01845	0.71334	0.509716	0.998302	0.04885
GrayLevelRunLengthMatrix25	0RunPercentage	1	1	1	0.53619	0.352253	0.816185	0.00364	0.6383	0.449675	0.906061	0.012
GrayLevelRunLengthMatrix25	90RunPercentage	0	0	0	0.72376	0.494593	1.05912	0.09606	0.80314	0.579693	1.11271	0.18752
GrayLevelRunLengthMatrix25	-333ShortRunEmphasis	1	0	0	0.65162	0.443469	0.957458	0.02915	0.73838	0.532241	1.02435	0.06938
GrayLevelRunLengthMatrix25	0ShortRunEmphasis	1	1	1	0.54299	0.360264	0.818385	0.00353	0.64478	0.456654	0.910401	0.01265
GrayLevelRunLengthMatrix25	90ShortRunEmphasis	0	0	0	0.73794	0.507967	1.07201	0.1107	0.81012	0.587815	1.11651	0.19824
GrayLevelRunLengthMatrix25	-333ShortRunHighGrayLevelEmpha	0	1	0	0.65654	0.42911	1.00449	0.05246	0.69502	0.484501	0.997001	0.04813
GrayLevelRunLengthMatrix25	0ShortRunHighGrayLevelEmpha	1	1	1	0.55357	0.358206	0.855479	0.00775	0.61574	0.426311	0.889342	0.00973
GrayLevelRunLengthMatrix25	90ShortRunHighGrayLevelEmpha	0	0	0	0.74575	0.492794	1.12856	0.16519	0.76155	0.534504	1.08504	0.13152
GrayLevelRunLengthMatrix25	-333ShortRunLowGrayLevelEmpha	0	0	0	0.68187	0.463644	1.00282	0.05169	0.80586	0.585006	1.11008	0.18653
GrayLevelRunLengthMatrix25	0ShortRunLowGrayLevelEmpha	1	1	1	0.57374	0.379915	0.866448	0.00825	0.70905	0.505531	0.994501	0.04637
GrayLevelRunLengthMatrix25	90ShortRunLowGrayLevelEmpha	0	0	0	0.75855	0.521154	1.10408	0.14902	0.87336	0.637347	1.19676	0.39954
IntensityHistogram	InterQuartileRange	0	0	0	1.00913	0.678408	1.50108	0.96421	1.2587	0.902708	1.75508	0.17492
IntensityHistogram	Kurtosis	0	0	0	1.16844	0.855618	1.59563	0.32749	1.01053	0.71377	1.43066	0.95291
IntensityHistogram	MeanAbsoluteDeviation	0	0	0	0.89321	0.583918	1.36634	0.60255	1.0838	0.747326	1.57179	0.67133
IntensityHistogram	MedianAbsoluteDeviation	0	0	0	0.98796	0.666616	1.46422	0.95189	1.17222	0.845148	1.62587	0.34109
IntensityHistogram	5Percentile	0	0	0	1.15459	0.758424	1.75771	0.5026	0.99546	0.704605	1.40638	0.97941
IntensityHistogram	10Percentile	0	0	0	1.0548	0.70509	1.57796	0.79517	0.88518	0.629146	1.24542	0.48384
IntensityHistogram	15Percentile	0	0	0	0.98783	0.661836	1.47438	0.9522	0.82451	0.584082	1.1639	0.27258
IntensityHistogram	20Percentile	0	0	0	0.94923	0.634841	1.4193	0.79958	0.79459	0.562491	1.12246	0.19204
IntensityHistogram	25Percentile	0	0	0	0.93336	0.624295	1.39544	0.73681	0.7877	0.558773	1.11041	0.17314
IntensityHistogram	30Percentile	0	0	0	0.92252	0.616725	1.37993	0.69466	0.78373	0.556438	1.10387	0.16316
IntensityHistogram	35Percentile	0	0	0	0.92158	0.61603	1.3787	0.69109	0.78994	0.561687	1.11097	0.17535
IntensityHistogram	40Percentile	0	0	0	0.91848	0.61418	1.37353	0.67875	0.79615	0.567074	1.11776	0.18786
IntensityHistogram	45Percentile	0	0	0	0.9184	0.614468	1.37267	0.67803	0.80204	0.571868	1.12487	0.20118
IntensityHistogram	50Percentile	0	0	0	0.92115	0.616453	1.37646	0.68858	0.81174	0.579436	1.13717	0.22526
IntensityHistogram	55Percentile	0	0	0	0.92418	0.618478	1.38098	0.7004	0.82496	0.589395	1.15467	0.26201
IntensityHistogram	60Percentile	0	0	0	0.92445	0.619191	1.38019	0.70084	0.84051	0.60128	1.17491	0.30928
IntensityHistogram	65Percentile	0	0	0	0.93352	0.625099	1.39412	0.73671	0.86327	0.617599	1.20666	0.3895
IntensityHistogram	70Percentile	0	0	0	0.93995	0.629217	1.40413	0.76234	0.88435	0.632187	1.2371	0.47299
IntensityHistogram	75Percentile	0	0	0	0.94854	0.634471	1.41808	0.7968	0.90009	0.642606	1.26075	0.54037
IntensityHistogram	80Percentile	0	0	0	0.95681	0.639263	1.4321	0.83009	0.91133	0.649713	1.27829	0.59071
IntensityHistogram	85Percentile	0	0	0	0.95785	0.63917	1.43543	0.83474	0.91971	0.654363	1.29265	0.62984
IntensityHistogram	90Percentile	0	0	0	0.94312	0.627984	1.4164	0.77776	0.91256	0.647703	1.28573	0.60089
IntensityHistogram	95Percentile	0	0	0	0.9222	0.612949	1.38749	0.69757	0.90339	0.639568	1.27602	0.56418
IntensityHistogram	5PercentileArea	0	0	0	1.15399	0.758906	1.75477	0.50297	0.99141	0.702314	1.3995	0.96086
IntensityHistogram	10PercentileArea	0	0	0	1.05307	0.703824	1.57562	0.80141	0.88359	0.628181	1.24283	0.47705
IntensityHistogram	15PercentileArea	0	0	0	0.99098	0.664094	1.47877	0.96461	0.82609	0.585537	1.16547	0.27659
IntensityHistogram	20PercentileArea	0	0	0	0.95538	0.639381	1.42754	0.82371	0.80139	0.567994	1.13069	0.20744
IntensityHistogram	25PercentileArea	0	0	0	0.93414	0.624813	1.3966	0.73986	0.78909	0.56013	1.11163	0.17549
IntensityHistogram	30PercentileArea	0	0	0	0.92749	0.61993	1.38764	0.71421	0.78824	0.560113	1.10929	0.17224
IntensityHistogram	35PercentileArea	0	0	0	0.92151	0.615987	1.37855	0.69079	0.79059	0.562352	1.11145	0.17637
IntensityHistogram	40PercentileArea	0	0	0	0.92296	0.617178	1.38024	0.69617	0.79837	0.568502	1.12119	0.1937
IntensityHistogram	45PercentileArea	0	0	0	0.92374	0.618085	1.38053	0.6988	0.80667	0.575358	1.13098	0.21274
IntensityHistogram	50PercentileArea	0	0	0	0.92712	0.620716	1.38478	0.71164	0.81824	0.584445	1.14556	0.24261
IntensityHistogram	55PercentileArea	0	0	0	0.92824	0.621626	1.3861	0.71585	0.82857	0.592313	1.15907	0.2722
IntensityHistogram	60PercentileArea	0	0	0	0.93087	0.623491	1.38977	0.72607	0.84402	0.603816	1.17978	0.32097
IntensityHistogram	65PercentileArea	0	0	0	0.93316	0.625002	1.39325	0.73516	0.86229	0.617047	1.20501	0.38553
IntensityHistogram	70PercentileArea	0	0	0	0.94091	0.629958	1.40534	0.76605	0.88253	0.631196	1.23395	0.46493
IntensityHistogram	75PercentileArea	0	0	0	0.95031	0.635702	1.42061	0.80377	0.89818	0.641534	1.25751	0.5317
IntensityHistogram	80PercentileArea	0	0	0	0.95541	0.638436	1.42974	0.82447	0.90894	0.64807	1.27481	0.58012
IntensityHistogram	85PercentileArea	0	0	0	0.95595	0.637675	1.43308	0.82737	0.91445	0.650611	1.28529	0.60662
IntensityHistogram	90PercentileArea	0	0	0	0.94327	0.628091	1.41659	0.77831	0.90768	0.644373	1.27856	0.57948
IntensityHistogram	95PercentileArea	0	0	0	0.92795	0.617124	1.39535	0.71939	0.90748	0.64307	1.28059	0.58058
IntensityHistogram	0.25Quantile	0	0	0	0.93336	0.624295	1.39544	0.73681	0.7877	0.558773	1.11041	0.17314
IntensityHistogram	0.5Quantile	0	0	0	0.92115	0.616453	1.37646	0.68858	0.81174	0.579436	1.13717	0.22526
IntensityHistogram	0.75Quantile	0	0	0	0.94854	0.634471	1.41808	0.7968	0.90009	0.642606	1.26075	0.54037
IntensityHistogram	0.975Quantile	0	0	0	0.91559	0.605696	1.38403	0.67571	0.90457	0.636689	1.28515	0.57563
IntensityHistogram	Range	0	0	0	1.03978	0.701112	1.54204	0.84617	1.05968	0.760947	1.4757	0.73154
IntensityHistogram	Skewness	0	1	0	1.41857	0.991866	2.02885	0.05547	1.4456	1.06708	1.95841	0.01736
NeighborIntensityDifference25	Busyness	0	0	0	0.78709	0.511136	1.21203	0.27706	0.83694	0.590132	1.18698	0.31803
NeighborIntensityDifference25	Coarseness	0	0	0	1.29051	0.907845	1.83448	0.15526	1.17426	0.860488	1.60245	0.31119
NeighborIntensityDifference25	Complexity	0	0	0	0.91529	0.528143	1.58624	0.75238	0.88095	0.524491	1.47968	0.6319
NeighborIntensityDifference25	Contrast	0	0	0	0.72715	0.459214	1.15142	0.17423	0.9122	0.631434	1.31782	0.62443
NeighborIntensityDifference25	TextureStrength	0	0	0	1.08596	0.801161	1.47199	0.59514	0.9644	0.668846	1.39055	0.84607
Shape	Compactness1	0	1	0	1.22046	0.869182	1.71371	0.24996	1.34468	1.02595	1.76244	0.0319
Shape	Compactness2	0	0	0	1.10134	0.775847	1.5634	0.58917	1.15513	0.873192	1.52809	0.31242
Shape	Convex	0	1	0	0.73563	0.505329	1.07089	0.10903	0.69287	0.507213	0.946489	0.02113
Shape	ConvexHullVolume	0	1	0	1.22481	0.885182	1.69476	0.22098	1.35508	1.04823	1.75176	0.02037
Shape	Mass	0	1	0	1.21536	0.878796	1.68082	0.23842	1.34198	1.03962	1.73228	0.02392
Shape	Max3DDiameter	0	1	0	1.40101	0.976019	2.01104	0.06749	1.56599	1.1489	2.13451	0.00454
Shape	MeanBreadth	0	1	0	1.37203	0.959567	1.96178	0.08296	1.5944	1.16876	2.17501	0.00324
Shape	NumberOfVoxel	0	1	0	1.36482	0.9777	1.90521	0.06762	1.49721	1.12479	1.99292	0.00568
Shape	Roundness	0	0	0	0.86232	0.570222	1.30404	0.48268	1.04426	0.731387	1.49095	0.81162
Shape	SphericalDisproportion	0	0	0	0.69905	0.4055	1.20512	0.19757	0.66467	0.412644	1.07063	0.09308
Shape	Sphericity	0	0	0	1.18255	0.803559	1.74028	0.39502	1.25637	0.906709	1.74088	0.17022
Shape	SurfaceArea	0	1	0	1.3759	0.962296	1.96728	0.08024	1.60295	1.17467	2.18736	0.00293
Shape	SurfaceAreaDensity	0	1	0	0.56606	0.274644	1.16668	0.12302	0.49797	0.259121	0.956991	0.03645
Shape	Volume	0	1	0	1.21883	0.880855	1.68648	0.23234	1.34593	1.04183	1.73881	0.02299
Shape	VoxelSize	0	0	0	1.04874	0.734978	1.49645	0.79302	1.0631	0.792459	1.42617	0.68311

## Sheet: Corticomedullary phase features
Table S2. B. Univariate COX regression for radiomics features extracted from the corticomedullary phase
		P value			OS				DFS
Radiomic feature category	Radiomics feature	OS p<0.05	DFS p<0.05	Both p<0.05	HR	low 95%CI	high 95%CI	p vlue	HR	low 95%CI	high 95%CI	p vlue
GradientOrientHistogram	InterQuartileRange	0	0	0	1.49347	0.771106	2.89252	0.23432	1.06191	0.649624	1.73586	0.81066
GradientOrientHistogram	Kurtosis	0	0	0	0.6948	0.34609	1.39484	0.3058	0.98312	0.598041	1.61616	0.94649
GradientOrientHistogram	MeanAbsoluteDeviation	0	0	0	1.39147	0.727625	2.66096	0.31792	1.08251	0.659711	1.77627	0.75368
GradientOrientHistogram	MedianAbsoluteDeviation	0	0	0	1.47868	0.759085	2.88044	0.25024	1.06876	0.652343	1.751	0.79177
GradientOrientHistogram	5Percentile	0	0	0	0.74002	0.39312	1.39306	0.35089	0.76632	0.476791	1.23165	0.27161
GradientOrientHistogram	10Percentile	0	0	0	0.81627	0.422763	1.57605	0.54533	0.87291	0.538704	1.41446	0.58098
GradientOrientHistogram	15Percentile	0	0	0	1.09585	0.62846	1.91084	0.74696	1.08592	0.715036	1.64919	0.69901
GradientOrientHistogram	20Percentile	0	0	0	1.10306	0.638588	1.90537	0.72504	1.11199	0.740716	1.66936	0.60859
GradientOrientHistogram	25Percentile	0	0	0	1.22074	0.717449	2.0771	0.46202	1.19342	0.798415	1.78387	0.38855
GradientOrientHistogram	30Percentile	0	0	0	1.38573	0.81914	2.34424	0.22391	1.31192	0.877565	1.96125	0.1857
GradientOrientHistogram	35Percentile	0	0	0	1.47932	0.865744	2.52774	0.15198	1.32152	0.874371	1.99733	0.18586
GradientOrientHistogram	40Percentile	0	0	0	1.57286	0.897546	2.75631	0.11358	1.35319	0.88263	2.07464	0.16534
GradientOrientHistogram	45Percentile	0	0	0	1.59179	0.891448	2.84234	0.11606	1.36008	0.876556	2.11031	0.17
GradientOrientHistogram	50Percentile	0	0	0	1.7142	0.94126	3.12188	0.07806	1.39273	0.889174	2.18143	0.14792
GradientOrientHistogram	55Percentile	0	0	0	1.66162	0.904194	3.05351	0.10192	1.39897	0.884924	2.21164	0.15077
GradientOrientHistogram	60Percentile	0	0	0	1.72059	0.907969	3.26051	0.09612	1.37611	0.854201	2.2169	0.18943
GradientOrientHistogram	65Percentile	0	0	0	1.7368	0.897285	3.36175	0.10135	1.35665	0.829526	2.21874	0.22426
GradientOrientHistogram	70Percentile	0	0	0	1.89443	0.956745	3.75113	0.06678	1.40232	0.845005	2.32722	0.19077
GradientOrientHistogram	75Percentile	0	0	0	1.88511	0.882816	4.02529	0.10142	1.28853	0.757584	2.19158	0.34954
GradientOrientHistogram	80Percentile	0	0	0	1.79876	0.844402	3.83177	0.12809	1.27449	0.747588	2.17277	0.37284
GradientOrientHistogram	85Percentile	0	0	0	1.66285	0.772954	3.57726	0.19322	1.1866	0.688229	2.04585	0.53814
GradientOrientHistogram	90Percentile	0	0	0	1.36037	0.70338	2.63104	0.36046	1.06987	0.656024	1.7448	0.78665
GradientOrientHistogram	95Percentile	0	0	0	1.22727	0.657447	2.29096	0.52018	1.1779	0.731981	1.89546	0.49996
GradientOrientHistogram	15PercentileArea	0	0	0	1.02292	0.577735	1.81115	0.93803	1.05848	0.694277	1.61372	0.79168
GradientOrientHistogram	20PercentileArea	0	0	0	1.14227	0.667291	1.95535	0.62766	1.1613	0.778323	1.73272	0.46388
GradientOrientHistogram	25PercentileArea	0	0	0	1.23825	0.730855	2.09791	0.42694	1.21733	0.817941	1.81174	0.33234
GradientOrientHistogram	30PercentileArea	0	0	0	1.35254	0.799514	2.28807	0.26023	1.26792	0.847488	1.89693	0.24812
GradientOrientHistogram	35PercentileArea	0	0	0	1.47369	0.856203	2.53651	0.16162	1.30433	0.860045	1.97813	0.21115
GradientOrientHistogram	40PercentileArea	0	0	0	1.53843	0.877342	2.69764	0.13276	1.31752	0.859257	2.02018	0.20607
GradientOrientHistogram	45PercentileArea	0	0	0	1.58795	0.898315	2.80699	0.1116	1.34692	0.873368	2.07724	0.17784
GradientOrientHistogram	50PercentileArea	0	0	0	1.66893	0.934902	2.97926	0.08321	1.39216	0.896719	2.16131	0.14041
GradientOrientHistogram	55PercentileArea	0	0	0	1.72582	0.948434	3.14038	0.07399	1.40905	0.897841	2.21135	0.13587
GradientOrientHistogram	60PercentileArea	0	0	0	1.73993	0.914818	3.30928	0.0913	1.38426	0.859627	2.22905	0.18098
GradientOrientHistogram	65PercentileArea	0	0	0	1.77159	0.90421	3.47104	0.0956	1.36839	0.831077	2.25307	0.21766
GradientOrientHistogram	70PercentileArea	0	0	0	1.82892	0.914565	3.65745	0.08774	1.36905	0.822045	2.28001	0.22743
GradientOrientHistogram	75PercentileArea	0	0	0	1.86383	0.89703	3.8726	0.09516	1.35036	0.799073	2.28198	0.26181
GradientOrientHistogram	80PercentileArea	0	0	0	1.79382	0.83708	3.84408	0.13292	1.26172	0.739489	2.15277	0.39375
GradientOrientHistogram	85PercentileArea	0	0	0	1.56949	0.759499	3.24332	0.22354	1.13448	0.679359	1.89448	0.62962
GradientOrientHistogram	90PercentileArea	0	0	0	1.31115	0.681449	2.52276	0.41716	1.04002	0.63642	1.69957	0.87557
GradientOrientHistogram	95PercentileArea	0	0	0	1.2084	0.650878	2.24349	0.54874	1.04512	0.64901	1.68298	0.85595
GradientOrientHistogram	0.025Quantile	0	0	0	0.84745	0.490125	1.46526	0.55351	0.97961	0.638443	1.50309	0.92485
GradientOrientHistogram	0.25Quantile	0	0	0	1.22074	0.717449	2.0771	0.46202	1.19342	0.798415	1.78387	0.38855
GradientOrientHistogram	0.5Quantile	0	0	0	1.7142	0.94126	3.12188	0.07806	1.39273	0.889174	2.18143	0.14792
GradientOrientHistogram	0.75Quantile	0	0	0	1.88511	0.882816	4.02529	0.10142	1.28853	0.757584	2.19158	0.34954
GradientOrientHistogram	0.975Quantile	0	0	0	1.22901	0.661809	2.28233	0.51379	1.05845	0.665543	1.68329	0.81036
GradientOrientHistogram	Range	0	0	0	1.23612	0.6096	2.50656	0.55672	1.39253	0.784177	2.47282	0.25839
GradientOrientHistogram	Skewness	0	0	0	0.61787	0.342777	1.11373	0.10923	0.75825	0.484623	1.18638	0.22561
GrayLevelCooccurenceMatrix25	-333-1AutoCorrelation	0	0	0	1.001	0.553655	1.8098	0.99736	0.83598	0.508483	1.37441	0.48004
GrayLevelCooccurenceMatrix25	-333-4AutoCorrelation	0	0	0	0.98451	0.54267	1.7861	0.95903	0.82779	0.502759	1.36294	0.45754
GrayLevelCooccurenceMatrix25	-333-7AutoCorrelation	0	0	0	0.97156	0.533856	1.76814	0.92476	0.81781	0.495482	1.34981	0.43147
GrayLevelCooccurenceMatrix25	0-1AutoCorrelation	0	0	0	1.00369	0.555521	1.81341	0.99026	0.83592	0.508348	1.37458	0.48003
GrayLevelCooccurenceMatrix25	0-4AutoCorrelation	0	0	0	0.99155	0.547727	1.79499	0.97764	0.83169	0.505623	1.36802	0.46793
GrayLevelCooccurenceMatrix25	0-7AutoCorrelation	0	0	0	0.97518	0.536202	1.77355	0.93437	0.82225	0.498766	1.35556	0.4429
GrayLevelCooccurenceMatrix25	45-1AutoCorrelation	0	0	0	1.00005	0.552988	1.80854	0.99986	0.83636	0.508817	1.37477	0.48098
GrayLevelCooccurenceMatrix25	45-4AutoCorrelation	0	0	0	0.98144	0.540598	1.78179	0.9509	0.82825	0.503184	1.36329	0.4586
GrayLevelCooccurenceMatrix25	45-7AutoCorrelation	0	0	0	0.96712	0.530916	1.76172	0.913	0.81786	0.495595	1.34969	0.43147
GrayLevelCooccurenceMatrix25	90-1AutoCorrelation	0	0	0	1.0004	0.553062	1.80956	0.99895	0.83673	0.509021	1.37543	0.48209
GrayLevelCooccurenceMatrix25	90-4AutoCorrelation	0	0	0	0.98459	0.542479	1.78701	0.95928	0.82782	0.502671	1.36329	0.45783
GrayLevelCooccurenceMatrix25	90-7AutoCorrelation	0	0	0	0.97512	0.536217	1.77325	0.93418	0.82021	0.497063	1.35343	0.43797
GrayLevelCooccurenceMatrix25	135-1AutoCorrelation	0	0	0	0.99982	0.553023	1.80759	0.99953	0.83492	0.507758	1.37288	0.47708
GrayLevelCooccurenceMatrix25	135-4AutoCorrelation	0	0	0	0.97985	0.539421	1.77987	0.9467	0.82319	0.499438	1.3568	0.44538
GrayLevelCooccurenceMatrix25	135-7AutoCorrelation	0	0	0	0.96753	0.53116	1.76239	0.91408	0.81036	0.490162	1.33972	0.41232
GrayLevelCooccurenceMatrix25	-333-1ClusterProminence	0	0	0	1.37381	0.877394	2.1511	0.16506	1.34492	0.9403	1.92367	0.10461
GrayLevelCooccurenceMatrix25	-333-4ClusterProminence	0	0	0	1.38415	0.886532	2.1611	0.15267	1.39728	0.983668	1.98482	0.06176
GrayLevelCooccurenceMatrix25	-333-7ClusterProminence	0	0	0	1.35529	0.855323	2.14748	0.19546	1.38078	0.961761	1.98236	0.08035
GrayLevelCooccurenceMatrix25	0-1ClusterProminence	0	0	0	1.36878	0.858541	2.18226	0.18714	1.33029	0.915797	1.9324	0.13408
GrayLevelCooccurenceMatrix25	0-4ClusterProminence	0	1	0	1.3952	0.889397	2.18866	0.14713	1.42918	1.00529	2.0318	0.04666
GrayLevelCooccurenceMatrix25	0-7ClusterProminence	0	0	0	1.32946	0.828289	2.13386	0.23815	1.38431	0.958732	1.99879	0.08271
GrayLevelCooccurenceMatrix25	45-1ClusterProminence	0	0	0	1.33926	0.855547	2.09647	0.20137	1.31017	0.916685	1.87257	0.13817
GrayLevelCooccurenceMatrix25	45-4ClusterProminence	0	0	0	1.35247	0.856512	2.1356	0.19516	1.33488	0.927985	1.92018	0.11945
GrayLevelCooccurenceMatrix25	45-7ClusterProminence	0	0	0	1.2721	0.80193	2.01793	0.30662	1.27468	0.888384	1.82897	0.18768
GrayLevelCooccurenceMatrix25	90-1ClusterProminence	0	0	0	1.37086	0.881605	2.13164	0.16135	1.33908	0.941029	1.90549	0.10474
GrayLevelCooccurenceMatrix25	90-4ClusterProminence	0	0	0	1.36341	0.88863	2.09186	0.15579	1.36474	0.974695	1.91086	0.07019
GrayLevelCooccurenceMatrix25	90-7ClusterProminence	0	0	0	1.39465	0.905786	2.14734	0.13088	1.38644	0.98258	1.9563	0.06289
GrayLevelCooccurenceMatrix25	135-1ClusterProminence	0	0	0	1.3975	0.906791	2.15378	0.12936	1.383	0.98179	1.94814	0.06361
GrayLevelCooccurenceMatrix25	135-4ClusterProminence	0	1	0	1.40777	0.896796	2.2099	0.13713	1.45126	1.0172	2.07058	0.03998
GrayLevelCooccurenceMatrix25	135-7ClusterProminence	0	0	0	1.32849	0.848146	2.08086	0.21475	1.39515	0.985732	1.97461	0.06025
GrayLevelCooccurenceMatrix25	-333-1ClusterShade	1	1	1	1.85152	1.03575	3.30982	0.03766	2.16535	1.32759	3.53176	0.00197
GrayLevelCooccurenceMatrix25	-333-4ClusterShade	1	1	1	1.78738	1.07608	2.96885	0.02488	2.13398	1.38939	3.2776	0.00054
GrayLevelCooccurenceMatrix25	-333-7ClusterShade	1	1	1	1.77016	1.06689	2.93702	0.02706	2.13179	1.39194	3.26487	0.0005
GrayLevelCooccurenceMatrix25	0-1ClusterShade	1	1	1	1.87974	1.04042	3.39614	0.0365	2.15929	1.31189	3.55406	0.00246
GrayLevelCooccurenceMatrix25	0-4ClusterShade	1	1	1	1.77274	1.05946	2.96627	0.02927	2.10559	1.35797	3.26483	0.00088
GrayLevelCooccurenceMatrix25	0-7ClusterShade	1	1	1	1.737	1.01182	2.98193	0.04522	2.06906	1.3094	3.26942	0.00184
GrayLevelCooccurenceMatrix25	45-1ClusterShade	1	1	1	1.90209	1.04957	3.44704	0.03405	2.25774	1.36562	3.73269	0.0015
GrayLevelCooccurenceMatrix25	45-4ClusterShade	1	1	1	1.83753	1.09858	3.07352	0.02044	2.10096	1.36522	3.23323	0.00074
GrayLevelCooccurenceMatrix25	45-7ClusterShade	0	1	0	1.59342	0.944253	2.68887	0.08096	1.81642	1.19632	2.75795	0.00509
GrayLevelCooccurenceMatrix25	90-1ClusterShade	1	1	1	1.85811	1.02589	3.36544	0.04092	2.18112	1.32178	3.59915	0.00228
GrayLevelCooccurenceMatrix25	90-4ClusterShade	1	1	1	1.79413	1.07211	3.0024	0.02608	2.14956	1.39467	3.31309	0.00053
GrayLevelCooccurenceMatrix25	90-7ClusterShade	1	1	1	1.9044	1.15841	3.13076	0.01109	2.31527	1.49547	3.58443	0.00017
GrayLevelCooccurenceMatrix25	135-1ClusterShade	1	1	1	1.7776	1.01826	3.10319	0.043	2.08598	1.30847	3.32551	0.002
GrayLevelCooccurenceMatrix25	135-4ClusterShade	1	1	1	1.73265	1.04241	2.87991	0.03398	2.15232	1.41123	3.2826	0.00037
GrayLevelCooccurenceMatrix25	135-7ClusterShade	1	1	1	1.69705	1.06048	2.71571	0.02746	2.07988	1.42023	3.04592	0.00017
GrayLevelCooccurenceMatrix25	-333-1ClusterTendendcy	0	0	0	1.2901	0.78547	2.11893	0.31435	1.32917	0.902498	1.95754	0.14968
GrayLevelCooccurenceMatrix25	-333-4ClusterTendendcy	0	0	0	1.25376	0.763705	2.05829	0.37125	1.34322	0.914387	1.97317	0.13263
GrayLevelCooccurenceMatrix25	-333-7ClusterTendendcy	0	0	0	1.23347	0.749431	2.03013	0.40915	1.336	0.907851	1.96607	0.14168
GrayLevelCooccurenceMatrix25	0-1ClusterTendendcy	0	0	0	1.2789	0.772282	2.11786	0.33913	1.30817	0.881013	1.94244	0.1829
GrayLevelCooccurenceMatrix25	0-4ClusterTendendcy	0	0	0	1.25003	0.758588	2.05986	0.38116	1.35763	0.92329	1.99629	0.12013
GrayLevelCooccurenceMatrix25	0-7ClusterTendendcy	0	0	0	1.22401	0.737383	2.03177	0.43436	1.36168	0.91912	2.01734	0.12369
GrayLevelCooccurenceMatrix25	45-1ClusterTendendcy	0	0	0	1.27486	0.774415	2.09872	0.33967	1.31818	0.894494	1.94254	0.16258
GrayLevelCooccurenceMatrix25	45-4ClusterTendendcy	0	0	0	1.23521	0.752138	2.02854	0.40393	1.31121	0.893541	1.92411	0.16613
GrayLevelCooccurenceMatrix25	45-7ClusterTendendcy	0	0	0	1.2142	0.736448	2.00186	0.44677	1.30254	0.886463	1.91389	0.17824
GrayLevelCooccurenceMatrix25	90-1ClusterTendendcy	0	0	0	1.3008	0.794737	2.12911	0.29551	1.3355	0.90926	1.96157	0.14022
GrayLevelCooccurenceMatrix25	90-4ClusterTendendcy	0	0	0	1.26628	0.776241	2.06567	0.34438	1.33966	0.91598	1.95933	0.13166
GrayLevelCooccurenceMatrix25	90-7ClusterTendendcy	0	0	0	1.25245	0.768321	2.04163	0.36658	1.32667	0.907999	1.93838	0.14399
GrayLevelCooccurenceMatrix25	135-1ClusterTendendcy	0	0	0	1.30314	0.799147	2.12496	0.28855	1.3517	0.923879	1.97762	0.12062
GrayLevelCooccurenceMatrix25	135-4ClusterTendendcy	0	0	0	1.25948	0.764846	2.074	0.36465	1.36317	0.922524	2.01428	0.11989
GrayLevelCooccurenceMatrix25	135-7ClusterTendendcy	0	0	0	1.22891	0.747681	2.01984	0.41619	1.34268	0.910749	1.97947	0.13677
GrayLevelCooccurenceMatrix25	-333-1Contrast	0	0	0	0.99124	0.608969	1.6135	0.97178	0.8525	0.533553	1.36211	0.50449
GrayLevelCooccurenceMatrix25	-333-4Contrast	0	0	0	1.21255	0.738155	1.99184	0.4466	1.01632	0.661409	1.56168	0.94112
GrayLevelCooccurenceMatrix25	-333-7Contrast	0	0	0	1.24172	0.754712	2.043	0.39409	1.06419	0.692341	1.63574	0.77667
GrayLevelCooccurenceMatrix25	0-1Contrast	0	0	0	1.01016	0.646228	1.57902	0.96464	0.86719	0.549714	1.36801	0.54009
GrayLevelCooccurenceMatrix25	0-4Contrast	0	0	0	1.21798	0.746157	1.98818	0.43027	0.98934	0.637681	1.53492	0.96186
GrayLevelCooccurenceMatrix25	0-7Contrast	0	0	0	1.23435	0.756148	2.01496	0.39974	1.03385	0.666438	1.60382	0.88186
GrayLevelCooccurenceMatrix25	45-1Contrast	0	0	0	1.05294	0.652002	1.70044	0.83292	0.89053	0.5678	1.39672	0.61364
GrayLevelCooccurenceMatrix25	45-4Contrast	0	0	0	1.26853	0.768547	2.09378	0.35221	1.06633	0.695422	1.63505	0.76838
GrayLevelCooccurenceMatrix25	45-7Contrast	0	0	0	1.29131	0.798633	2.08793	0.29704	1.10338	0.723761	1.68212	0.64749
GrayLevelCooccurenceMatrix25	90-1Contrast	0	0	0	0.93708	0.549985	1.59665	0.81109	0.82341	0.499338	1.35781	0.44643
GrayLevelCooccurenceMatrix25	90-4Contrast	0	0	0	1.1617	0.709325	1.9026	0.55151	0.98721	0.645823	1.50906	0.95259
GrayLevelCooccurenceMatrix25	90-7Contrast	0	0	0	1.20491	0.714596	2.03163	0.48436	1.03956	0.676507	1.59746	0.85949
GrayLevelCooccurenceMatrix25	135-1Contrast	0	0	0	0.97681	0.595835	1.60139	0.92589	0.84276	0.523416	1.35692	0.48143
GrayLevelCooccurenceMatrix25	135-4Contrast	0	0	0	1.19187	0.726001	1.95667	0.4877	1.01956	0.664192	1.56506	0.92939
GrayLevelCooccurenceMatrix25	135-7Contrast	0	0	0	1.21498	0.740939	1.99231	0.44029	1.07402	0.702323	1.64244	0.74178
GrayLevelCooccurenceMatrix25	-333-1Correlation	0	0	0	1.14564	0.623813	2.10401	0.66109	1.42732	0.847884	2.40274	0.18058
GrayLevelCooccurenceMatrix25	-333-4Correlation	0	0	0	1.00288	0.581818	1.72865	0.99175	1.26138	0.804581	1.97754	0.31145
GrayLevelCooccurenceMatrix25	-333-7Correlation	0	0	0	1.01005	0.59516	1.71416	0.97044	1.31543	0.861684	2.0081	0.20398
GrayLevelCooccurenceMatrix25	0-1Correlation	0	0	0	1.05494	0.593754	1.87433	0.85528	1.40197	0.817686	2.40377	0.21934
GrayLevelCooccurenceMatrix25	0-4Correlation	0	0	0	0.98434	0.569229	1.70215	0.95494	1.39148	0.878375	2.20432	0.15928
GrayLevelCooccurenceMatrix25	0-7Correlation	0	0	0	0.96975	0.5642	1.6668	0.9115	1.4074	0.907568	2.18249	0.12682
GrayLevelCooccurenceMatrix25	45-1Correlation	0	0	0	1.04911	0.580286	1.8967	0.87392	1.30621	0.793176	2.15108	0.2939
GrayLevelCooccurenceMatrix25	45-4Correlation	0	0	0	0.96956	0.551531	1.70444	0.91448	1.19281	0.747265	1.90404	0.45993
GrayLevelCooccurenceMatrix25	45-7Correlation	0	0	0	0.9195	0.531468	1.59086	0.76413	1.2316	0.785772	1.9304	0.3636
GrayLevelCooccurenceMatrix25	90-1Correlation	0	0	0	1.22734	0.64812	2.32421	0.52949	1.44356	0.84654	2.46162	0.1776
GrayLevelCooccurenceMatrix25	90-4Correlation	0	0	0	1.04008	0.60745	1.78084	0.88611	1.20017	0.766997	1.87801	0.42444
GrayLevelCooccurenceMatrix25	90-7Correlation	0	0	0	1.05682	0.624084	1.7896	0.83708	1.19219	0.771765	1.84164	0.42818
GrayLevelCooccurenceMatrix25	135-1Correlation	0	0	0	1.2012	0.635261	2.27132	0.57273	1.50655	0.867351	2.6168	0.14572
GrayLevelCooccurenceMatrix25	135-4Correlation	0	0	0	0.9838	0.571559	1.69338	0.953	1.19866	0.764067	1.88047	0.43028
GrayLevelCooccurenceMatrix25	135-7Correlation	0	0	0	1.04478	0.618153	1.76586	0.87004	1.31404	0.855691	2.01788	0.21206
GrayLevelCooccurenceMatrix25	-333-1DifferenceEntropy	0	0	0	1.04872	0.624422	1.76133	0.85728	0.86211	0.555465	1.33802	0.50822
GrayLevelCooccurenceMatrix25	-333-4DifferenceEntropy	0	0	0	1.17921	0.667945	2.08184	0.56973	1.00837	0.646376	1.57308	0.97071
GrayLevelCooccurenceMatrix25	-333-7DifferenceEntropy	0	0	0	1.17283	0.649852	2.11668	0.59666	1.03409	0.654833	1.63299	0.88567
GrayLevelCooccurenceMatrix25	0-1DifferenceEntropy	0	0	0	1.08796	0.658221	1.79829	0.74229	0.87986	0.566785	1.36587	0.5684
GrayLevelCooccurenceMatrix25	0-4DifferenceEntropy	0	0	0	1.20908	0.690819	2.11615	0.50615	0.96448	0.615377	1.51162	0.87465
GrayLevelCooccurenceMatrix25	0-7DifferenceEntropy	0	0	0	1.18285	0.661698	2.11443	0.57097	0.99387	0.629487	1.56917	0.97893
GrayLevelCooccurenceMatrix25	45-1DifferenceEntropy	0	0	0	1.10453	0.657653	1.85506	0.70706	0.89584	0.580654	1.38212	0.61906
GrayLevelCooccurenceMatrix25	45-4DifferenceEntropy	0	0	0	1.20704	0.673952	2.16179	0.52681	1.0492	0.668584	1.6465	0.83453
GrayLevelCooccurenceMatrix25	45-7DifferenceEntropy	0	0	0	1.23523	0.682239	2.23642	0.48548	1.07255	0.678511	1.69543	0.76432
GrayLevelCooccurenceMatrix25	90-1DifferenceEntropy	0	0	0	1.00089	0.592903	1.68962	0.99734	0.84209	0.541475	1.3096	0.44556
GrayLevelCooccurenceMatrix25	90-4DifferenceEntropy	0	0	0	1.13192	0.645691	1.98428	0.66527	0.9953	0.642381	1.54211	0.98317
GrayLevelCooccurenceMatrix25	90-7DifferenceEntropy	0	0	0	1.13616	0.626847	2.05927	0.67396	1.03701	0.657648	1.6352	0.87573
GrayLevelCooccurenceMatrix25	135-1DifferenceEntropy	0	0	0	1.03472	0.610748	1.753	0.89904	0.85596	0.549033	1.33445	0.49239
GrayLevelCooccurenceMatrix25	135-4DifferenceEntropy	0	0	0	1.17235	0.665319	2.06578	0.58222	1.03156	0.663833	1.60301	0.8901
GrayLevelCooccurenceMatrix25	135-7DifferenceEntropy	0	0	0	1.14552	0.636714	2.06092	0.65026	1.05011	0.665862	1.65608	0.83339
GrayLevelCooccurenceMatrix25	-333-1Dissimilarity	0	0	0	1.01068	0.611257	1.67109	0.96698	0.84801	0.538783	1.33472	0.47623
GrayLevelCooccurenceMatrix25	-333-4Dissimilarity	0	0	0	1.17378	0.693387	1.987	0.55078	0.98602	0.638451	1.5228	0.94939
GrayLevelCooccurenceMatrix25	-333-7Dissimilarity	0	0	0	1.19753	0.695509	2.06191	0.51555	1.02481	0.658685	1.59445	0.91347
GrayLevelCooccurenceMatrix25	0-1Dissimilarity	0	0	0	1.03846	0.647308	1.66598	0.87565	0.86361	0.553122	1.3484	0.51888
GrayLevelCooccurenceMatrix25	0-4Dissimilarity	0	0	0	1.16784	0.695999	1.95954	0.55682	0.94647	0.609332	1.47013	0.80656
GrayLevelCooccurenceMatrix25	0-7Dissimilarity	0	0	0	1.19533	0.701315	2.03733	0.51192	0.98753	0.633156	1.54024	0.95586
GrayLevelCooccurenceMatrix25	45-1Dissimilarity	0	0	0	1.06866	0.64942	1.75852	0.79386	0.88558	0.57019	1.37543	0.58856
GrayLevelCooccurenceMatrix25	45-4Dissimilarity	0	0	0	1.21538	0.710397	2.0793	0.47649	1.02243	0.660458	1.58278	0.92075
GrayLevelCooccurenceMatrix25	45-7Dissimilarity	0	0	0	1.25598	0.728124	2.16648	0.41259	1.06284	0.682702	1.65466	0.78726
GrayLevelCooccurenceMatrix25	90-1Dissimilarity	0	0	0	0.95639	0.563397	1.62351	0.86884	0.82381	0.516337	1.31439	0.41614
GrayLevelCooccurenceMatrix25	90-4Dissimilarity	0	0	0	1.14201	0.675651	1.93027	0.61998	0.97523	0.634718	1.49843	0.90889
GrayLevelCooccurenceMatrix25	90-7Dissimilarity	0	0	0	1.16843	0.675133	2.02216	0.57805	1.02512	0.66325	1.58443	0.91106
GrayLevelCooccurenceMatrix25	135-1Dissimilarity	0	0	0	0.98944	0.590992	1.65654	0.9678	0.83204	0.522994	1.32369	0.43762
GrayLevelCooccurenceMatrix25	135-4Dissimilarity	0	0	0	1.16519	0.688228	1.97268	0.56929	1.00013	0.6483	1.5429	0.99951
GrayLevelCooccurenceMatrix25	135-7Dissimilarity	0	0	0	1.16229	0.673812	2.00488	0.58875	1.02626	0.656815	1.60351	0.90937
GrayLevelCooccurenceMatrix25	-333-1Energy	0	0	0	0.90498	0.481281	1.70166	0.75662	1.00619	0.637503	1.5881	0.97885
GrayLevelCooccurenceMatrix25	-333-4Energy	0	0	0	0.90477	0.475182	1.72271	0.76067	0.95046	0.589892	1.53142	0.83462
GrayLevelCooccurenceMatrix25	-333-7Energy	0	0	0	0.9165	0.484223	1.73469	0.78881	0.94622	0.585618	1.52887	0.82134
GrayLevelCooccurenceMatrix25	0-1Energy	0	0	0	0.90321	0.479394	1.70171	0.75277	1.01155	0.640351	1.59795	0.96073
GrayLevelCooccurenceMatrix25	0-4Energy	0	0	0	0.89282	0.465201	1.71351	0.73321	0.94963	0.588514	1.53234	0.83233
GrayLevelCooccurenceMatrix25	0-7Energy	0	0	0	0.90212	0.473281	1.71952	0.75429	0.94111	0.581682	1.52265	0.80473
GrayLevelCooccurenceMatrix25	45-1Energy	0	0	0	0.87194	0.458308	1.65887	0.67623	0.97944	0.618542	1.55092	0.92942
GrayLevelCooccurenceMatrix25	45-4Energy	0	0	0	0.89721	0.470289	1.71167	0.74206	0.94243	0.583709	1.52162	0.80834
GrayLevelCooccurenceMatrix25	45-7Energy	0	0	0	0.8974	0.470268	1.71246	0.74264	0.93762	0.578478	1.51973	0.79379
GrayLevelCooccurenceMatrix25	90-1Energy	0	0	0	0.91102	0.486839	1.70479	0.77068	1.01111	0.642042	1.59234	0.96197
GrayLevelCooccurenceMatrix25	90-4Energy	0	0	0	0.90207	0.474493	1.71496	0.75321	0.94849	0.589382	1.52638	0.82753
GrayLevelCooccurenceMatrix25	90-7Energy	0	0	0	0.89567	0.46932	1.70935	0.73826	0.93939	0.581291	1.51811	0.79848
GrayLevelCooccurenceMatrix25	135-1Energy	0	0	0	0.92462	0.492947	1.73432	0.80706	1.01209	0.6399	1.60077	0.95902
GrayLevelCooccurenceMatrix25	135-4Energy	0	0	0	0.90035	0.471725	1.71844	0.75025	0.93945	0.580358	1.52073	0.79936
GrayLevelCooccurenceMatrix25	135-7Energy	0	0	0	0.92118	0.489987	1.73183	0.7988	0.92726	0.570497	1.50713	0.76056
GrayLevelCooccurenceMatrix25	-333-1Entropy	0	0	0	1.17332	0.661695	2.08055	0.58442	1.03868	0.66663	1.61837	0.86679
GrayLevelCooccurenceMatrix25	-333-4Entropy	0	0	0	1.23544	0.67641	2.2565	0.49149	1.14169	0.719889	1.81064	0.57332
GrayLevelCooccurenceMatrix25	-333-7Entropy	0	0	0	1.22942	0.671614	2.25054	0.50315	1.15994	0.728607	1.84663	0.5317
GrayLevelCooccurenceMatrix25	0-1Entropy	0	0	0	1.19139	0.675223	2.10213	0.54552	1.05153	0.677246	1.63264	0.82289
GrayLevelCooccurenceMatrix25	0-4Entropy	0	0	0	1.25599	0.690425	2.28482	0.45532	1.1513	0.727799	1.82123	0.5471
GrayLevelCooccurenceMatrix25	0-7Entropy	0	0	0	1.2408	0.680251	2.26328	0.4817	1.17089	0.737134	1.85991	0.504
GrayLevelCooccurenceMatrix25	45-1Entropy	0	0	0	1.22572	0.684746	2.19409	0.49325	1.07992	0.690471	1.68904	0.73616
GrayLevelCooccurenceMatrix25	45-4Entropy	0	0	0	1.2642	0.691165	2.31233	0.44666	1.17605	0.74	1.86904	0.49267
GrayLevelCooccurenceMatrix25	45-7Entropy	0	0	0	1.26889	0.692477	2.32509	0.44088	1.19324	0.748047	1.90342	0.45835
GrayLevelCooccurenceMatrix25	90-1Entropy	0	0	0	1.15751	0.656639	2.04043	0.61305	1.0316	0.66397	1.60278	0.88995
GrayLevelCooccurenceMatrix25	90-4Entropy	0	0	0	1.23941	0.67889	2.26274	0.48461	1.14861	0.724719	1.82043	0.55541
GrayLevelCooccurenceMatrix25	90-7Entropy	0	0	0	1.24962	0.682578	2.28773	0.47013	1.17597	0.738528	1.8725	0.49465
GrayLevelCooccurenceMatrix25	135-1Entropy	0	0	0	1.18587	0.665622	2.11276	0.56287	1.05809	0.676793	1.65422	0.80439
GrayLevelCooccurenceMatrix25	135-4Entropy	0	0	0	1.25099	0.686141	2.28081	0.46491	1.17308	0.73944	1.86105	0.4978
GrayLevelCooccurenceMatrix25	135-7Entropy	0	0	0	1.23612	0.678907	2.25068	0.48811	1.20293	0.756781	1.9121	0.43458
GrayLevelCooccurenceMatrix25	-333-1Homogeneity	0	0	0	0.97975	0.56984	1.68452	0.94102	1.23277	0.786804	1.9315	0.36103
GrayLevelCooccurenceMatrix25	-333-4Homogeneity	0	0	0	0.89821	0.510543	1.58025	0.70957	1.07284	0.694329	1.6577	0.75147
GrayLevelCooccurenceMatrix25	-333-7Homogeneity	0	0	0	0.89211	0.498192	1.59752	0.70094	1.04446	0.66992	1.6284	0.84774
GrayLevelCooccurenceMatrix25	0-1Homogeneity	0	0	0	0.94913	0.56002	1.6086	0.8462	1.22317	0.777042	1.92541	0.38418
GrayLevelCooccurenceMatrix25	0-4Homogeneity	0	0	0	0.91296	0.523751	1.59141	0.74807	1.12397	0.729512	1.73169	0.59618
GrayLevelCooccurenceMatrix25	0-7Homogeneity	0	0	0	0.86864	0.491878	1.53398	0.62742	1.0682	0.69221	1.64843	0.76565
GrayLevelCooccurenceMatrix25	45-1Homogeneity	0	0	0	0.92303	0.539554	1.57906	0.77	1.16426	0.75468	1.79614	0.49173
GrayLevelCooccurenceMatrix25	45-4Homogeneity	0	0	0	0.87534	0.490245	1.56294	0.6526	1.04665	0.67493	1.62311	0.83859
GrayLevelCooccurenceMatrix25	45-7Homogeneity	0	0	0	0.84709	0.462468	1.55159	0.59097	1.00116	0.63762	1.57197	0.99596
GrayLevelCooccurenceMatrix25	90-1Homogeneity	0	0	0	1.03212	0.59477	1.79105	0.91049	1.25257	0.798162	1.96569	0.32736
GrayLevelCooccurenceMatrix25	90-4Homogeneity	0	0	0	0.90124	0.512879	1.58369	0.7177	1.06142	0.687868	1.63784	0.78766
GrayLevelCooccurenceMatrix25	90-7Homogeneity	0	0	0	0.90589	0.509485	1.61071	0.73641	1.02164	0.65818	1.58581	0.92398
GrayLevelCooccurenceMatrix25	135-1Homogeneity	0	0	0	1.0182	0.583405	1.77705	0.94937	1.28177	0.807945	2.03347	0.29176
GrayLevelCooccurenceMatrix25	135-4Homogeneity	0	0	0	0.90631	0.515042	1.5948	0.73296	1.05922	0.683111	1.6424	0.79712
GrayLevelCooccurenceMatrix25	135-7Homogeneity	0	0	0	0.95812	0.530152	1.73154	0.88731	1.08754	0.688135	1.71874	0.71932
GrayLevelCooccurenceMatrix25	-333-1Homogeneity2	0	0	0	0.97691	0.56907	1.67704	0.93247	1.22987	0.784158	1.92893	0.36755
GrayLevelCooccurenceMatrix25	-333-4Homogeneity2	0	0	0	0.90465	0.513416	1.594	0.72879	1.07791	0.698017	1.66455	0.73507
GrayLevelCooccurenceMatrix25	-333-7Homogeneity2	0	0	0	0.89887	0.500769	1.61348	0.72094	1.05097	0.674503	1.63755	0.8261
GrayLevelCooccurenceMatrix25	0-1Homogeneity2	0	0	0	0.94218	0.560327	1.58426	0.82227	1.21014	0.768794	1.90483	0.40991
GrayLevelCooccurenceMatrix25	0-4Homogeneity2	0	0	0	0.91472	0.524177	1.59627	0.7537	1.12847	0.732465	1.73856	0.58362
GrayLevelCooccurenceMatrix25	0-7Homogeneity2	0	0	0	0.87331	0.493524	1.54534	0.64176	1.07278	0.696011	1.65353	0.75028
GrayLevelCooccurenceMatrix25	45-1Homogeneity2	0	0	0	0.92436	0.54058	1.58058	0.77382	1.16995	0.756879	1.80845	0.47996
GrayLevelCooccurenceMatrix25	45-4Homogeneity2	0	0	0	0.88514	0.495014	1.58273	0.68071	1.05643	0.682058	1.63627	0.80576
GrayLevelCooccurenceMatrix25	45-7Homogeneity2	0	0	0	0.85197	0.464006	1.56433	0.60535	1.00632	0.642025	1.57732	0.97806
GrayLevelCooccurenceMatrix25	90-1Homogeneity2	0	0	0	1.03107	0.594612	1.78791	0.91324	1.25424	0.797785	1.97186	0.32642
GrayLevelCooccurenceMatrix25	90-4Homogeneity2	0	0	0	0.91	0.51699	1.60177	0.74372	1.06562	0.690469	1.64461	0.77406
GrayLevelCooccurenceMatrix25	90-7Homogeneity2	0	0	0	0.91297	0.511461	1.62968	0.75809	1.02741	0.66071	1.59766	0.90443
GrayLevelCooccurenceMatrix25	135-1Homogeneity2	0	0	0	1.01338	0.580629	1.76866	0.96269	1.2736	0.803097	2.01976	0.30396
GrayLevelCooccurenceMatrix25	135-4Homogeneity2	0	0	0	0.91153	0.517195	1.6065	0.74867	1.06096	0.68493	1.64342	0.79099
GrayLevelCooccurenceMatrix25	135-7Homogeneity2	0	0	0	0.96973	0.536027	1.75437	0.91907	1.09879	0.69646	1.73354	0.68549
GrayLevelCooccurenceMatrix25	-333-1InformationMeasureCorr1	0	0	0	0.96926	0.558528	1.68205	0.91162	0.76579	0.49555	1.1834	0.22948
GrayLevelCooccurenceMatrix25	-333-4InformationMeasureCorr1	0	0	0	1.08113	0.620975	1.88224	0.78275	0.81305	0.536444	1.23229	0.32931
GrayLevelCooccurenceMatrix25	-333-7InformationMeasureCorr1	0	0	0	1.18683	0.652796	2.15776	0.57437	0.8448	0.562425	1.26893	0.41649
GrayLevelCooccurenceMatrix25	0-1InformationMeasureCorr1	0	0	0	1.01484	0.588863	1.74896	0.9577	0.76552	0.488119	1.20057	0.2445
GrayLevelCooccurenceMatrix25	0-4InformationMeasureCorr1	0	0	0	1.16459	0.655215	2.06997	0.6036	0.79048	0.51537	1.21243	0.28133
GrayLevelCooccurenceMatrix25	0-7InformationMeasureCorr1	0	0	0	1.40554	0.750294	2.63302	0.28779	0.89357	0.576316	1.38547	0.61503
GrayLevelCooccurenceMatrix25	45-1InformationMeasureCorr1	0	0	0	1.06565	0.610061	1.86145	0.82321	0.82192	0.533179	1.26703	0.37447
GrayLevelCooccurenceMatrix25	45-4InformationMeasureCorr1	0	0	0	1.32709	0.717516	2.45454	0.36708	0.97324	0.617343	1.53432	0.90703
GrayLevelCooccurenceMatrix25	45-7InformationMeasureCorr1	0	0	0	1.76095	0.83958	3.69342	0.13431	1.20283	0.745707	1.94018	0.449
GrayLevelCooccurenceMatrix25	90-1InformationMeasureCorr1	0	0	0	0.95618	0.549792	1.66295	0.87391	0.78813	0.511786	1.21367	0.27976
GrayLevelCooccurenceMatrix25	90-4InformationMeasureCorr1	0	0	0	1.06871	0.60917	1.87491	0.81678	0.8588	0.553152	1.33333	0.49762
GrayLevelCooccurenceMatrix25	90-7InformationMeasureCorr1	0	0	0	1.20234	0.646636	2.23561	0.56036	0.97336	0.605921	1.56362	0.91112
GrayLevelCooccurenceMatrix25	135-1InformationMeasureCorr1	0	0	0	0.96491	0.556555	1.67289	0.89877	0.76179	0.494877	1.17265	0.21635
GrayLevelCooccurenceMatrix25	135-4InformationMeasureCorr1	0	0	0	1.18818	0.661019	2.13574	0.56441	0.92064	0.589938	1.43674	0.71576
GrayLevelCooccurenceMatrix25	135-7InformationMeasureCorr1	0	0	0	1.29071	0.67042	2.48495	0.44512	1.03189	0.631728	1.68552	0.90022
GrayLevelCooccurenceMatrix25	-333-1InformationMeasureCorr2	0	0	0	1.16155	0.628133	2.14793	0.63304	1.44523	0.849152	2.45974	0.17469
GrayLevelCooccurenceMatrix25	-333-4InformationMeasureCorr2	0	0	0	0.97173	0.558984	1.68923	0.91903	1.23327	0.779558	1.95105	0.37031
GrayLevelCooccurenceMatrix25	-333-7InformationMeasureCorr2	0	0	0	0.86571	0.490973	1.52648	0.61824	1.18152	0.756627	1.84501	0.46322
GrayLevelCooccurenceMatrix25	0-1InformationMeasureCorr2	0	0	0	1.03046	0.577536	1.83856	0.91911	1.35001	0.777334	2.34458	0.2866
GrayLevelCooccurenceMatrix25	0-4InformationMeasureCorr2	0	0	0	0.88384	0.498998	1.56548	0.67203	1.27078	0.788463	2.04813	0.32511
GrayLevelCooccurenceMatrix25	0-7InformationMeasureCorr2	0	0	0	0.75798	0.423957	1.35516	0.3499	1.14871	0.720041	1.83259	0.56073
GrayLevelCooccurenceMatrix25	45-1InformationMeasureCorr2	0	0	0	0.98539	0.549261	1.76785	0.96064	1.26126	0.768015	2.07128	0.35909
GrayLevelCooccurenceMatrix25	45-4InformationMeasureCorr2	0	0	0	0.79665	0.450183	1.40974	0.43496	1.02819	0.644912	1.63925	0.90702
GrayLevelCooccurenceMatrix25	45-7InformationMeasureCorr2	0	0	0	0.67255	0.361834	1.25008	0.20975	0.93299	0.592228	1.46983	0.76486
GrayLevelCooccurenceMatrix25	90-1InformationMeasureCorr2	0	0	0	1.18083	0.637482	2.18726	0.59716	1.42382	0.846506	2.39489	0.1829
GrayLevelCooccurenceMatrix25	90-4InformationMeasureCorr2	0	0	0	0.94959	0.535928	1.68253	0.85932	1.11382	0.690897	1.79561	0.65819
GrayLevelCooccurenceMatrix25	90-7InformationMeasureCorr2	0	0	0	0.86445	0.47934	1.55897	0.62829	1.02856	0.638778	1.65619	0.90777
GrayLevelCooccurenceMatrix25	135-1InformationMeasureCorr2	0	0	0	1.12127	0.621489	2.02295	0.70382	1.41169	0.846137	2.35522	0.18674
GrayLevelCooccurenceMatrix25	135-4InformationMeasureCorr2	0	0	0	0.85253	0.480368	1.51301	0.58566	1.05452	0.659049	1.68731	0.82481
GrayLevelCooccurenceMatrix25	135-7InformationMeasureCorr2	0	0	0	0.81754	0.447586	1.49327	0.51218	0.99844	0.620279	1.60715	0.99487
GrayLevelCooccurenceMatrix25	-333-1InverseDiffMomentNorm	0	0	0	1.0095	0.616634	1.65268	0.97001	1.23017	0.743961	2.03413	0.41948
GrayLevelCooccurenceMatrix25	-333-4InverseDiffMomentNorm	0	0	0	0.82553	0.5	1.36303	0.4536	1.02044	0.653114	1.59435	0.9292
GrayLevelCooccurenceMatrix25	-333-7InverseDiffMomentNorm	0	0	0	0.80947	0.490862	1.33487	0.40753	0.97561	0.623667	1.52617	0.91386
GrayLevelCooccurenceMatrix25	0-1InverseDiffMomentNorm	0	0	0	0.9901	0.630155	1.55564	0.96557	1.20773	0.736904	1.97937	0.45398
GrayLevelCooccurenceMatrix25	0-4InverseDiffMomentNorm	0	0	0	0.82146	0.500387	1.34855	0.43681	1.05079	0.664144	1.66252	0.83237
GrayLevelCooccurenceMatrix25	0-7InverseDiffMomentNorm	0	0	0	0.81406	0.497319	1.33253	0.41324	1.00628	0.635215	1.5941	0.97873
GrayLevelCooccurenceMatrix25	45-1InverseDiffMomentNorm	0	0	0	0.9492	0.584101	1.54253	0.83333	1.17109	0.727719	1.88457	0.5153
GrayLevelCooccurenceMatrix25	45-4InverseDiffMomentNorm	0	0	0	0.78994	0.476857	1.30858	0.35984	0.97229	0.623961	1.51508	0.9012
GrayLevelCooccurenceMatrix25	45-7InverseDiffMomentNorm	0	0	0	0.77944	0.480952	1.26317	0.31174	0.94042	0.605646	1.46027	0.78439
GrayLevelCooccurenceMatrix25	90-1InverseDiffMomentNorm	0	0	0	1.06924	0.624468	1.8308	0.80724	1.28328	0.745342	2.20947	0.36826
GrayLevelCooccurenceMatrix25	90-4InverseDiffMomentNorm	0	0	0	0.86018	0.521781	1.41806	0.55485	1.04879	0.676123	1.62687	0.83157
GrayLevelCooccurenceMatrix25	90-7InverseDiffMomentNorm	0	0	0	0.832	0.491787	1.40758	0.49296	0.99698	0.640774	1.55121	0.98932
GrayLevelCooccurenceMatrix25	135-1InverseDiffMomentNorm	0	0	0	1.02485	0.62123	1.69072	0.92342	1.24777	0.746356	2.08605	0.39853
GrayLevelCooccurenceMatrix25	135-4InverseDiffMomentNorm	0	0	0	0.84106	0.510467	1.38573	0.49686	1.01713	0.651429	1.58811	0.94045
GrayLevelCooccurenceMatrix25	135-7InverseDiffMomentNorm	0	0	0	0.82729	0.503074	1.36043	0.45499	0.9663	0.619843	1.50638	0.8797
GrayLevelCooccurenceMatrix25	-333-1InverseDiffNorm	0	0	0	0.98895	0.59411	1.6462	0.96591	1.22943	0.767517	1.96933	0.39019
GrayLevelCooccurenceMatrix25	-333-4InverseDiffNorm	0	0	0	0.85567	0.502349	1.4575	0.56623	1.05279	0.674969	1.64209	0.82058
GrayLevelCooccurenceMatrix25	-333-7InverseDiffNorm	0	0	0	0.84198	0.486978	1.4558	0.53812	1.01585	0.646845	1.59534	0.94557
GrayLevelCooccurenceMatrix25	0-1InverseDiffNorm	0	0	0	0.96178	0.595609	1.55307	0.87335	1.20706	0.757537	1.92334	0.42852
GrayLevelCooccurenceMatrix25	0-4InverseDiffNorm	0	0	0	0.86006	0.509131	1.45288	0.57306	1.09848	0.69926	1.72563	0.68357
GrayLevelCooccurenceMatrix25	0-7InverseDiffNorm	0	0	0	0.84295	0.492215	1.44363	0.53367	1.0543	0.669389	1.66055	0.81953
GrayLevelCooccurenceMatrix25	45-1InverseDiffNorm	0	0	0	0.93488	0.56403	1.54955	0.79394	1.17337	0.74433	1.84971	0.49115
GrayLevelCooccurenceMatrix25	45-4InverseDiffNorm	0	0	0	0.82776	0.48064	1.42558	0.49551	1.01702	0.650675	1.58964	0.94096
GrayLevelCooccurenceMatrix25	45-7InverseDiffNorm	0	0	0	0.80392	0.463367	1.39475	0.43749	0.98075	0.623886	1.54173	0.93289
GrayLevelCooccurenceMatrix25	90-1InverseDiffNorm	0	0	0	1.04597	0.613141	1.78432	0.86899	1.2687	0.780397	2.06253	0.33709
GrayLevelCooccurenceMatrix25	90-4InverseDiffNorm	0	0	0	0.87748	0.515764	1.49285	0.62973	1.0619	0.684975	1.64624	0.78832
GrayLevelCooccurenceMatrix25	90-7InverseDiffNorm	0	0	0	0.86078	0.495791	1.49445	0.59428	1.01195	0.650304	1.57472	0.95802
GrayLevelCooccurenceMatrix25	135-1InverseDiffNorm	0	0	0	1.01083	0.599413	1.70463	0.96778	1.25592	0.775436	2.03413	0.35432
GrayLevelCooccurenceMatrix25	135-4InverseDiffNorm	0	0	0	0.86241	0.506988	1.46698	0.58497	1.03751	0.665838	1.61664	0.87075
GrayLevelCooccurenceMatrix25	135-7InverseDiffNorm	0	0	0	0.86806	0.501038	1.50395	0.61384	1.01671	0.642667	1.60845	0.94355
GrayLevelCooccurenceMatrix25	-333-1InverseVariance	0	0	0	0.95709	0.598201	1.53129	0.85486	1.10693	0.72118	1.69901	0.64212
GrayLevelCooccurenceMatrix25	-333-4InverseVariance	0	0	0	0.88705	0.513778	1.53153	0.66708	1.101	0.702899	1.72458	0.67432
GrayLevelCooccurenceMatrix25	-333-7InverseVariance	0	0	0	0.8689	0.489482	1.54244	0.63128	1.07454	0.679794	1.6985	0.75826
GrayLevelCooccurenceMatrix25	0-1InverseVariance	0	0	0	0.89164	0.554116	1.43477	0.63653	0.90544	0.625606	1.31043	0.59843
GrayLevelCooccurenceMatrix25	0-4InverseVariance	0	0	0	0.84784	0.499537	1.43898	0.54081	1.13718	0.71831	1.8003	0.58338
GrayLevelCooccurenceMatrix25	0-7InverseVariance	0	0	0	0.88079	0.502147	1.54497	0.65796	1.11615	0.709536	1.7558	0.63449
GrayLevelCooccurenceMatrix25	45-1InverseVariance	0	0	0	0.96393	0.581254	1.59857	0.88682	1.244	0.754703	2.05051	0.39185
GrayLevelCooccurenceMatrix25	45-4InverseVariance	0	0	0	0.8886	0.502797	1.57043	0.68437	1.11176	0.705694	1.7515	0.64777
GrayLevelCooccurenceMatrix25	45-7InverseVariance	0	0	0	0.81838	0.459331	1.45808	0.49639	1.03334	0.661058	1.61526	0.88559
GrayLevelCooccurenceMatrix25	90-1InverseVariance	0	0	0	1.03234	0.612002	1.74138	0.90503	1.21468	0.755223	1.95365	0.42248
GrayLevelCooccurenceMatrix25	90-4InverseVariance	0	0	0	0.94757	0.545972	1.64455	0.84817	1.11196	0.711571	1.73766	0.64124
GrayLevelCooccurenceMatrix25	90-7InverseVariance	0	0	0	0.89117	0.492347	1.61306	0.70349	1.07035	0.667848	1.71541	0.77756
GrayLevelCooccurenceMatrix25	135-1InverseVariance	0	0	0	0.94332	0.580354	1.53329	0.81386	1.09267	0.712536	1.67562	0.68453
GrayLevelCooccurenceMatrix25	135-4InverseVariance	0	0	0	0.87516	0.508012	1.50765	0.63086	1.04278	0.674953	1.61106	0.8503
GrayLevelCooccurenceMatrix25	135-7InverseVariance	0	0	0	0.89835	0.505065	1.59786	0.71521	1.07866	0.678215	1.71554	0.74907
GrayLevelCooccurenceMatrix25	-333-1MaxProbability	0	0	0	0.87507	0.455265	1.68199	0.68894	1.02016	0.642805	1.61904	0.93249
GrayLevelCooccurenceMatrix25	-333-4MaxProbability	0	0	0	0.84783	0.43023	1.67076	0.63338	0.97689	0.608595	1.56807	0.92285
GrayLevelCooccurenceMatrix25	-333-7MaxProbability	0	0	0	0.84594	0.428914	1.66846	0.62924	0.94338	0.581078	1.5316	0.81364
GrayLevelCooccurenceMatrix25	0-1MaxProbability	0	0	0	0.87011	0.451327	1.67746	0.67781	1.02264	0.642975	1.62647	0.92468
GrayLevelCooccurenceMatrix25	0-4MaxProbability	0	0	0	0.82768	0.41693	1.64309	0.58878	0.96594	0.600679	1.55332	0.88632
GrayLevelCooccurenceMatrix25	0-7MaxProbability	0	0	0	0.81735	0.411953	1.62169	0.56396	0.95325	0.590176	1.53968	0.84481
GrayLevelCooccurenceMatrix25	45-1MaxProbability	0	0	0	0.78877	0.394031	1.57893	0.50279	0.95582	0.594969	1.53554	0.85181
GrayLevelCooccurenceMatrix25	45-4MaxProbability	0	0	0	0.85988	0.436835	1.69262	0.66218	0.96981	0.600609	1.56598	0.90022
GrayLevelCooccurenceMatrix25	45-7MaxProbability	0	0	0	0.86072	0.441306	1.67873	0.65989	0.97695	0.608763	1.56782	0.92301
GrayLevelCooccurenceMatrix25	90-1MaxProbability	0	0	0	0.88992	0.465112	1.70274	0.72463	1.02234	0.64333	1.62463	0.92553
GrayLevelCooccurenceMatrix25	90-4MaxProbability	0	0	0	0.81481	0.40881	1.62402	0.56056	0.96704	0.600198	1.55811	0.89047
GrayLevelCooccurenceMatrix25	90-7MaxProbability	0	0	0	0.81501	0.410181	1.6194	0.55928	0.94278	0.582501	1.52587	0.81043
GrayLevelCooccurenceMatrix25	135-1MaxProbability	0	0	0	0.92238	0.483441	1.75988	0.80636	1.05045	0.662177	1.6664	0.83439
GrayLevelCooccurenceMatrix25	135-4MaxProbability	0	0	0	0.84253	0.426703	1.66357	0.62155	0.96139	0.596276	1.55006	0.87165
GrayLevelCooccurenceMatrix25	135-7MaxProbability	0	0	0	0.8557	0.431411	1.69729	0.65561	0.90557	0.546917	1.49942	0.69985
GrayLevelCooccurenceMatrix25	-333-1SumAverage	0	0	0	1.00089	0.552716	1.81247	0.99764	0.83387	0.508681	1.36694	0.47124
GrayLevelCooccurenceMatrix25	-333-4SumAverage	0	0	0	0.98737	0.544342	1.79097	0.96662	0.8281	0.504995	1.35794	0.45477
GrayLevelCooccurenceMatrix25	-333-7SumAverage	0	0	0	0.97579	0.536798	1.77378	0.93593	0.81954	0.498934	1.34617	0.43188
GrayLevelCooccurenceMatrix25	0-1SumAverage	0	0	0	1.00376	0.554674	1.81647	0.9901	0.83419	0.508855	1.36751	0.4722
GrayLevelCooccurenceMatrix25	0-4SumAverage	0	0	0	0.99432	0.549198	1.80023	0.98501	0.83141	0.507302	1.36259	0.46385
GrayLevelCooccurenceMatrix25	0-7SumAverage	0	0	0	0.97934	0.539014	1.77936	0.94537	0.82342	0.501648	1.35158	0.44224
GrayLevelCooccurenceMatrix25	45-1SumAverage	0	0	0	1.00055	0.552539	1.81182	0.99855	0.83466	0.509355	1.36773	0.47324
GrayLevelCooccurenceMatrix25	45-4SumAverage	0	0	0	0.9849	0.542786	1.78711	0.96007	0.82934	0.506011	1.35928	0.45789
GrayLevelCooccurenceMatrix25	45-7SumAverage	0	0	0	0.97214	0.534516	1.76804	0.92622	0.82041	0.499664	1.34703	0.43395
GrayLevelCooccurenceMatrix25	90-1SumAverage	0	0	0	0.99971	0.551685	1.81158	0.99924	0.8342	0.50886	1.36752	0.47223
GrayLevelCooccurenceMatrix25	90-4SumAverage	0	0	0	0.98665	0.543572	1.79089	0.96475	0.82762	0.504564	1.35752	0.45363
GrayLevelCooccurenceMatrix25	90-7SumAverage	0	0	0	0.97835	0.538364	1.77791	0.94274	0.82129	0.50012	1.34873	0.43663
GrayLevelCooccurenceMatrix25	135-1SumAverage	0	0	0	0.99952	0.551959	1.80999	0.99874	0.83242	0.507643	1.365	0.46731
GrayLevelCooccurenceMatrix25	135-4SumAverage	0	0	0	0.98304	0.541443	1.78479	0.95517	0.82386	0.501988	1.35213	0.44337
GrayLevelCooccurenceMatrix25	135-7SumAverage	0	0	0	0.97218	0.534464	1.76836	0.92634	0.8126	0.494037	1.33657	0.41372
GrayLevelCooccurenceMatrix25	-333-1SumEntropy	0	0	0	1.26499	0.675682	2.3683	0.46252	1.26076	0.771101	2.06134	0.35562
GrayLevelCooccurenceMatrix25	-333-4SumEntropy	0	0	0	1.21602	0.662389	2.23237	0.52802	1.23625	0.762623	2.00405	0.38951
GrayLevelCooccurenceMatrix25	-333-7SumEntropy	0	0	0	1.19552	0.656697	2.17645	0.55907	1.2386	0.767548	1.99873	0.38079
GrayLevelCooccurenceMatrix25	0-1SumEntropy	0	0	0	1.22498	0.660444	2.2721	0.51968	1.22589	0.754408	1.99205	0.41094
GrayLevelCooccurenceMatrix25	0-4SumEntropy	0	0	0	1.22055	0.663855	2.24407	0.52124	1.27332	0.783596	2.06912	0.32932
GrayLevelCooccurenceMatrix25	0-7SumEntropy	0	0	0	1.20023	0.656961	2.19274	0.55278	1.27159	0.78422	2.06185	0.32988
GrayLevelCooccurenceMatrix25	45-1SumEntropy	0	0	0	1.26211	0.672876	2.36736	0.46821	1.26019	0.769878	2.06276	0.35766
GrayLevelCooccurenceMatrix25	45-4SumEntropy	0	0	0	1.21906	0.667152	2.22754	0.51955	1.22818	0.761097	1.98194	0.39988
GrayLevelCooccurenceMatrix25	45-7SumEntropy	0	0	0	1.19958	0.658591	2.18495	0.55197	1.24397	0.771294	2.00629	0.3707
GrayLevelCooccurenceMatrix25	90-1SumEntropy	0	0	0	1.30548	0.692511	2.46101	0.40989	1.28952	0.785147	2.1179	0.31515
GrayLevelCooccurenceMatrix25	90-4SumEntropy	0	0	0	1.2418	0.67524	2.28372	0.486	1.23547	0.76224	2.0025	0.39081
GrayLevelCooccurenceMatrix25	90-7SumEntropy	0	0	0	1.21709	0.671505	2.20598	0.51731	1.21652	0.757388	1.95396	0.41756
GrayLevelCooccurenceMatrix25	135-1SumEntropy	0	0	0	1.29672	0.689634	2.43823	0.41992	1.29322	0.788361	2.12141	0.30854
GrayLevelCooccurenceMatrix25	135-4SumEntropy	0	0	0	1.21052	0.659602	2.22158	0.53742	1.2358	0.760535	2.00807	0.39265
GrayLevelCooccurenceMatrix25	135-7SumEntropy	0	0	0	1.19086	0.656131	2.1614	0.56572	1.25241	0.775804	2.02182	0.357
GrayLevelCooccurenceMatrix25	-333-1SumVariance	0	0	0	0.96522	0.530568	1.75595	0.9077	0.7994	0.482546	1.32429	0.38464
GrayLevelCooccurenceMatrix25	-333-4SumVariance	0	0	0	0.95371	0.524147	1.73531	0.87666	0.79513	0.480678	1.31529	0.37198
GrayLevelCooccurenceMatrix25	-333-7SumVariance	0	0	0	0.94383	0.517835	1.72027	0.8503	0.78601	0.474381	1.30234	0.34997
GrayLevelCooccurenceMatrix25	0-1SumVariance	0	0	0	0.97288	0.536182	1.76523	0.92792	0.80459	0.486827	1.32977	0.39635
GrayLevelCooccurenceMatrix25	0-4SumVariance	0	0	0	0.96016	0.528706	1.74369	0.89376	0.79464	0.48013	1.31519	0.3712
GrayLevelCooccurenceMatrix25	0-7SumVariance	0	0	0	0.94646	0.519526	1.72426	0.85731	0.78663	0.474672	1.3036	0.35172
GrayLevelCooccurenceMatrix25	45-1SumVariance	0	0	0	0.96394	0.529982	1.75325	0.90423	0.7996	0.483055	1.32356	0.38442
GrayLevelCooccurenceMatrix25	45-4SumVariance	0	0	0	0.95045	0.521922	1.73086	0.86804	0.79711	0.482292	1.31743	0.37638
GrayLevelCooccurenceMatrix25	45-7SumVariance	0	0	0	0.94	0.515292	1.71477	0.84012	0.78692	0.475015	1.30362	0.35213
GrayLevelCooccurenceMatrix25	90-1SumVariance	0	0	0	0.96016	0.526467	1.75114	0.89451	0.79684	0.480242	1.32216	0.37938
GrayLevelCooccurenceMatrix25	90-4SumVariance	0	0	0	0.95012	0.521193	1.73203	0.86735	0.79464	0.480149	1.31513	0.37119
GrayLevelCooccurenceMatrix25	90-7SumVariance	0	0	0	0.9438	0.517434	1.7215	0.85038	0.79008	0.477218	1.30803	0.35964
GrayLevelCooccurenceMatrix25	135-1SumVariance	0	0	0	0.96017	0.526792	1.75009	0.89444	0.79361	0.477621	1.31866	0.37224
GrayLevelCooccurenceMatrix25	135-4SumVariance	0	0	0	0.94969	0.521587	1.7292	0.86594	0.79127	0.477921	1.31006	0.36275
GrayLevelCooccurenceMatrix25	135-7SumVariance	0	0	0	0.94016	0.515486	1.71468	0.84049	0.77714	0.468141	1.29011	0.32956
GrayLevelCooccurenceMatrix25	-333-1Variance	0	0	0	1.2901	0.78547	2.11893	0.31435	1.32917	0.902498	1.95754	0.14968
GrayLevelCooccurenceMatrix25	-333-4Variance	0	0	0	1.25376	0.763705	2.05829	0.37125	1.34322	0.914387	1.97317	0.13263
GrayLevelCooccurenceMatrix25	-333-7Variance	0	0	0	1.23347	0.749431	2.03013	0.40915	1.336	0.907851	1.96607	0.14168
GrayLevelCooccurenceMatrix25	0-1Variance	0	0	0	1.2789	0.772282	2.11786	0.33913	1.30817	0.881013	1.94244	0.1829
GrayLevelCooccurenceMatrix25	0-4Variance	0	0	0	1.25003	0.758588	2.05986	0.38116	1.35763	0.92329	1.99629	0.12013
GrayLevelCooccurenceMatrix25	0-7Variance	0	0	0	1.22401	0.737383	2.03177	0.43436	1.36168	0.91912	2.01734	0.12369
GrayLevelCooccurenceMatrix25	45-1Variance	0	0	0	1.27486	0.774415	2.09872	0.33967	1.31818	0.894494	1.94254	0.16258
GrayLevelCooccurenceMatrix25	45-4Variance	0	0	0	1.23521	0.752138	2.02854	0.40393	1.31121	0.893541	1.92411	0.16613
GrayLevelCooccurenceMatrix25	45-7Variance	0	0	0	1.2142	0.736448	2.00186	0.44677	1.30254	0.886463	1.91389	0.17824
GrayLevelCooccurenceMatrix25	90-1Variance	0	0	0	1.3008	0.794737	2.12911	0.29551	1.3355	0.90926	1.96157	0.14022
GrayLevelCooccurenceMatrix25	90-4Variance	0	0	0	1.26628	0.776241	2.06567	0.34438	1.33966	0.91598	1.95933	0.13166
GrayLevelCooccurenceMatrix25	90-7Variance	0	0	0	1.25245	0.768321	2.04163	0.36658	1.32667	0.907999	1.93838	0.14399
GrayLevelCooccurenceMatrix25	135-1Variance	0	0	0	1.30314	0.799147	2.12496	0.28855	1.3517	0.923879	1.97762	0.12062
GrayLevelCooccurenceMatrix25	135-4Variance	0	0	0	1.25948	0.764846	2.074	0.36465	1.36317	0.922524	2.01428	0.11989
GrayLevelCooccurenceMatrix25	135-7Variance	0	0	0	1.22891	0.747681	2.01984	0.41619	1.34268	0.910749	1.97947	0.13677
GrayLevelRunLengthMatrix25	-333GrayLevelNonuniformity	0	0	0	0.8697	0.465997	1.62313	0.66101	0.80755	0.488914	1.33385	0.4038
GrayLevelRunLengthMatrix25	0GrayLevelNonuniformity	0	0	0	0.86686	0.463839	1.62005	0.65428	0.77952	0.468298	1.29759	0.33806
GrayLevelRunLengthMatrix25	90GrayLevelNonuniformity	0	0	0	0.87198	0.467018	1.62809	0.66719	0.8326	0.506879	1.36761	0.46933
GrayLevelRunLengthMatrix25	-333HighGrayLevelRunEmpha	0	0	0	1.03339	0.575016	1.85714	0.91256	0.86027	0.527344	1.40338	0.54666
GrayLevelRunLengthMatrix25	0HighGrayLevelRunEmpha	0	0	0	1.03258	0.574377	1.85631	0.91468	0.86659	0.532814	1.40946	0.56393
GrayLevelRunLengthMatrix25	90HighGrayLevelRunEmpha	0	0	0	1.03452	0.57601	1.85802	0.90956	0.8553	0.522955	1.39886	0.53346
GrayLevelRunLengthMatrix25	-333LongRunEmphasis	0	0	0	0.99313	0.54542	1.80836	0.98202	1.2013	0.793543	1.8186	0.38598
GrayLevelRunLengthMatrix25	0LongRunEmphasis	0	0	0	0.99256	0.539857	1.82491	0.98084	1.19963	0.800503	1.79775	0.37785
GrayLevelRunLengthMatrix25	90LongRunEmphasis	0	0	0	1.00023	0.554944	1.80281	0.9994	1.193	0.784449	1.81433	0.40936
GrayLevelRunLengthMatrix25	-333LongRunHighGrayLevelEmpha	0	0	0	0.98283	0.534644	1.80672	0.95555	1.1553	0.758782	1.75903	0.50093
GrayLevelRunLengthMatrix25	0LongRunHighGrayLevelEmpha	0	0	0	0.98071	0.525829	1.82909	0.95115	1.15595	0.766609	1.74302	0.48918
GrayLevelRunLengthMatrix25	90LongRunHighGrayLevelEmpha	0	0	0	0.99093	0.547661	1.79294	0.97596	1.14716	0.74993	1.7548	0.52669
GrayLevelRunLengthMatrix25	-333LongRunLowGrayLevelEmpha	0	0	0	1.00335	0.554675	1.81498	0.99117	1.24727	0.824537	1.88675	0.29541
GrayLevelRunLengthMatrix25	0LongRunLowGrayLevelEmpha	0	0	0	1.0043	0.552233	1.82643	0.98879	1.24522	0.830666	1.86665	0.28833
GrayLevelRunLengthMatrix25	90LongRunLowGrayLevelEmpha	0	0	0	1.0094	0.5606	1.81747	0.97514	1.23655	0.815771	1.87439	0.31706
GrayLevelRunLengthMatrix25	-333LowGrayLevelRunEmpha	0	0	0	0.96974	0.533297	1.76339	0.91979	1.2124	0.74543	1.97189	0.43767
GrayLevelRunLengthMatrix25	0LowGrayLevelRunEmpha	0	0	0	0.97067	0.533772	1.76517	0.92227	1.20221	0.741371	1.9495	0.45526
GrayLevelRunLengthMatrix25	90LowGrayLevelRunEmpha	0	0	0	0.96845	0.53276	1.76044	0.91626	1.22066	0.74854	1.99055	0.42418
GrayLevelRunLengthMatrix25	-333RunLengthNonuniformity	0	0	0	0.98747	0.570572	1.70898	0.96406	0.80545	0.510936	1.26971	0.35148
GrayLevelRunLengthMatrix25	0RunLengthNonuniformity	0	0	0	1.02794	0.600761	1.75888	0.91989	0.80753	0.509382	1.28017	0.36316
GrayLevelRunLengthMatrix25	90RunLengthNonuniformity	0	0	0	0.9499	0.543202	1.66109	0.85694	0.81645	0.521563	1.27806	0.3751
GrayLevelRunLengthMatrix25	-333RunPercentage	0	0	0	0.9961	0.567025	1.74985	0.98915	0.81916	0.527318	1.27251	0.37474
GrayLevelRunLengthMatrix25	0RunPercentage	0	0	0	1.02731	0.585904	1.80125	0.92509	0.81965	0.526137	1.2769	0.37923
GrayLevelRunLengthMatrix25	90RunPercentage	0	0	0	0.96466	0.547566	1.6995	0.90091	0.82631	0.533785	1.27916	0.39216
GrayLevelRunLengthMatrix25	-333ShortRunEmphasis	0	0	0	0.97576	0.553318	1.72072	0.93242	0.77736	0.497928	1.21361	0.2678
GrayLevelRunLengthMatrix25	0ShortRunEmphasis	0	0	0	0.99539	0.56297	1.75996	0.98731	0.73542	0.467359	1.15724	0.18397
GrayLevelRunLengthMatrix25	90ShortRunEmphasis	0	0	0	0.95617	0.542475	1.68535	0.87684	0.82382	0.532468	1.2746	0.38409
GrayLevelRunLengthMatrix25	-333ShortRunHighGrayLevelEmpha	0	0	0	1.01309	0.566423	1.81197	0.96504	0.73946	0.452318	1.20887	0.22875
GrayLevelRunLengthMatrix25	0ShortRunHighGrayLevelEmpha	0	0	0	1.02971	0.57814	1.834	0.9208	0.71634	0.436473	1.17566	0.1869
GrayLevelRunLengthMatrix25	90ShortRunHighGrayLevelEmpha	0	0	0	0.99445	0.553626	1.7863	0.98514	0.77339	0.480656	1.24441	0.28962
GrayLevelRunLengthMatrix25	-333ShortRunLowGrayLevelEmpha	0	0	0	0.94984	0.54089	1.66796	0.85782	0.85805	0.556094	1.32397	0.48907
GrayLevelRunLengthMatrix25	0ShortRunLowGrayLevelEmpha	0	0	0	0.9653	0.548008	1.70034	0.90268	0.79991	0.513631	1.24576	0.32327
GrayLevelRunLengthMatrix25	90ShortRunLowGrayLevelEmpha	0	0	0	0.93539	0.532396	1.64343	0.81632	0.90765	0.591229	1.39341	0.65772
IntensityHistogram	InterQuartileRange	0	0	0	1.16902	0.679321	2.0117	0.57284	1.25966	0.822021	1.93029	0.28913
IntensityHistogram	MeanAbsoluteDeviation	0	0	0	1.18419	0.678006	2.06828	0.55238	1.22487	0.789182	1.90107	0.36579
IntensityHistogram	MedianAbsoluteDeviation	0	0	0	1.2175	0.714955	2.07329	0.46869	1.26686	0.834485	1.92326	0.26676
IntensityHistogram	5Percentile	0	0	0	0.94148	0.523139	1.69436	0.84059	0.83252	0.520878	1.33064	0.44363
IntensityHistogram	10Percentile	0	0	0	0.9198	0.513078	1.64893	0.77894	0.77396	0.476088	1.25821	0.30137
IntensityHistogram	15Percentile	0	0	0	0.92551	0.514284	1.66556	0.79625	0.76062	0.461993	1.25228	0.28209
IntensityHistogram	20Percentile	0	0	0	0.92487	0.512431	1.66927	0.79545	0.74241	0.447237	1.2324	0.24938
IntensityHistogram	25Percentile	0	0	0	0.92964	0.514265	1.68051	0.80914	0.73627	0.441013	1.2292	0.24167
IntensityHistogram	30Percentile	0	0	0	0.92305	0.507066	1.68027	0.79332	0.73529	0.439435	1.23033	0.2417
IntensityHistogram	35Percentile	0	0	0	0.92908	0.510033	1.69242	0.81003	0.743	0.445634	1.23882	0.25473
IntensityHistogram	40Percentile	0	0	0	0.93312	0.511328	1.70285	0.82155	0.75344	0.453242	1.25248	0.27492
IntensityHistogram	45Percentile	0	0	0	0.93891	0.513103	1.7181	0.83799	0.76336	0.46016	1.26633	0.29572
IntensityHistogram	50Percentile	0	0	0	0.93889	0.511251	1.72422	0.83886	0.77894	0.471094	1.28796	0.33022
IntensityHistogram	55Percentile	0	0	0	0.94287	0.512056	1.73617	0.85021	0.79603	0.48296	1.31204	0.37091
IntensityHistogram	60Percentile	0	0	0	0.95493	0.518601	1.75836	0.8823	0.82104	0.500338	1.34731	0.43521
IntensityHistogram	65Percentile	0	0	0	0.986	0.539489	1.80206	0.96345	0.85165	0.522654	1.38774	0.51918
IntensityHistogram	70Percentile	0	0	0	1.01519	0.559188	1.84306	0.96048	0.87833	0.54059	1.42706	0.60035
IntensityHistogram	75Percentile	0	0	0	1.0503	0.583778	1.88965	0.86991	0.91103	0.563485	1.47293	0.70383
IntensityHistogram	80Percentile	0	0	0	1.06908	0.596555	1.91586	0.82244	0.93373	0.579344	1.50492	0.77829
IntensityHistogram	85Percentile	0	0	0	1.10237	0.620013	1.95998	0.73994	0.97023	0.605252	1.5553	0.90011
IntensityHistogram	90Percentile	0	0	0	1.14051	0.64724	2.00973	0.64919	1.00248	0.628776	1.5983	0.9917
IntensityHistogram	95Percentile	0	0	0	1.20717	0.695117	2.09643	0.50376	1.05682	0.669139	1.66913	0.81265
IntensityHistogram	5PercentileArea	0	0	0	0.94222	0.524904	1.69131	0.84195	0.82905	0.519259	1.32365	0.43223
IntensityHistogram	10PercentileArea	0	0	0	0.93242	0.521467	1.66724	0.81345	0.78025	0.480101	1.26802	0.31655
IntensityHistogram	15PercentileArea	0	0	0	0.92498	0.514132	1.66415	0.79466	0.75382	0.457244	1.24276	0.2679
IntensityHistogram	20PercentileArea	0	0	0	0.91996	0.508435	1.66459	0.78275	0.73838	0.443548	1.22921	0.24346
IntensityHistogram	25PercentileArea	0	0	0	0.92514	0.510154	1.6777	0.7978	0.7341	0.438999	1.22757	0.23865
IntensityHistogram	30PercentileArea	0	0	0	0.92538	0.508699	1.68337	0.79948	0.73696	0.440797	1.23211	0.24443
IntensityHistogram	35PercentileArea	0	0	0	0.92382	0.506086	1.68639	0.79637	0.74289	0.445248	1.23949	0.25513
IntensityHistogram	40PercentileArea	0	0	0	0.93134	0.509747	1.70158	0.81706	0.75223	0.451902	1.25216	0.27348
IntensityHistogram	45PercentileArea	0	0	0	0.93772	0.512201	1.71676	0.83492	0.76668	0.462125	1.27193	0.30362
IntensityHistogram	50PercentileArea	0	0	0	0.94059	0.512077	1.72768	0.84349	0.7806	0.471664	1.29189	0.33523
IntensityHistogram	55PercentileArea	0	0	0	0.94831	0.515666	1.74396	0.86442	0.79928	0.484915	1.31745	0.37957
IntensityHistogram	60PercentileArea	0	0	0	0.96329	0.524735	1.76838	0.90396	0.82286	0.501779	1.34939	0.43976
IntensityHistogram	65PercentileArea	0	0	0	0.98897	0.541593	1.8059	0.97119	0.85026	0.521118	1.3873	0.51608
IntensityHistogram	70PercentileArea	0	0	0	1.0142	0.558542	1.84158	0.96304	0.87695	0.539599	1.42522	0.59615
IntensityHistogram	75PercentileArea	0	0	0	1.04791	0.582044	1.88663	0.87605	0.90803	0.561287	1.46897	0.69425
IntensityHistogram	80PercentileArea	0	0	0	1.07009	0.597555	1.91629	0.81975	0.93452	0.580035	1.50565	0.78077
IntensityHistogram	85PercentileArea	0	0	0	1.10073	0.618732	1.95824	0.74401	0.96052	0.597904	1.54306	0.86772
IntensityHistogram	90PercentileArea	0	0	0	1.13271	0.641424	2.00027	0.66756	0.99905	0.626181	1.59395	0.99682
IntensityHistogram	95PercentileArea	0	0	0	1.20167	0.691046	2.08963	0.51516	1.05319	0.666299	1.66472	0.82442
IntensityHistogram	0.25Quantile	0	0	0	0.92964	0.514265	1.68051	0.80914	0.73627	0.441013	1.2292	0.24167
IntensityHistogram	0.5Quantile	0	0	0	0.93889	0.511251	1.72422	0.83886	0.77894	0.471094	1.28796	0.33022
IntensityHistogram	0.75Quantile	0	0	0	1.0503	0.583778	1.88965	0.86991	0.91103	0.563485	1.47293	0.70383
IntensityHistogram	0.975Quantile	0	0	0	1.25294	0.723558	2.16967	0.42085	1.09268	0.693726	1.72106	0.70218
IntensityHistogram	Range	0	0	0	1.39696	0.800941	2.43651	0.23884	1.35677	0.883196	2.08429	0.16364
NeighborIntensityDifference25	Busyness	0	0	0	0.89329	0.483875	1.64913	0.71829	0.71791	0.420219	1.22649	0.22519
NeighborIntensityDifference25	Coarseness	0	0	0	0.9618	0.543918	1.70073	0.89347	1.20989	0.791016	1.85058	0.37954
NeighborIntensityDifference25	Complexity	0	0	0	1.13712	0.752854	1.71752	0.54137	1.07958	0.770854	1.51194	0.65592
NeighborIntensityDifference25	Contrast	0	0	0	1.0494	0.61882	1.77959	0.85798	0.88683	0.555333	1.41621	0.61504
NeighborIntensityDifference25	TextureStrength	0	0	0	1.06799	0.59959	1.90227	0.82329	0.93716	0.590056	1.48845	0.78336
Shape	Compactness1	0	1	0	1.10754	0.68687	1.78584	0.67521	1.45727	1.01717	2.0878	0.04009
Shape	Compactness2	0	0	0	1.07783	0.648012	1.79274	0.77281	1.42735	0.96173	2.1184	0.07735
Shape	Convex	1	1	1	0.6407	0.447681	0.916947	0.01493	0.70188	0.520223	0.946975	0.02053
Shape	ConvexHullVolume	0	1	0	1.12607	0.713469	1.77727	0.61008	1.44048	1.03346	2.00781	0.03122
Shape	Mass	0	1	0	1.10313	0.696174	1.74797	0.676	1.42216	1.02042	1.98208	0.03759
Shape	Max3DDiameter	0	1	0	1.3203	0.829823	2.10068	0.24092	1.52072	1.04999	2.20247	0.02654
Shape	MeanBreadth	0	1	0	1.23723	0.772754	1.98091	0.37536	1.47927	1.0227	2.13968	0.0376
Shape	NumberOfVoxel	0	1	0	1.22237	0.793492	1.88305	0.3624	1.46429	1.05423	2.03384	0.0229
Shape	Roundness	1	0	0	0.33805	0.148917	0.767397	0.00952	0.82635	0.500128	1.36535	0.45657
Shape	SphericalDisproportion	0	0	0	1.0084	0.582538	1.74557	0.97617	0.74765	0.44256	1.26306	0.27701
Shape	Sphericity	0	0	0	1.04134	0.615193	1.76265	0.8801	1.46885	0.930783	2.31796	0.09857
Shape	SurfaceArea	0	1	0	1.24661	0.78196	1.98737	0.35425	1.49235	1.0341	2.15365	0.03242
Shape	SurfaceAreaDensity	0	0	0	0.89266	0.483608	1.6477	0.71654	0.67726	0.372602	1.23102	0.20116
Shape	Volume	0	1	0	1.10188	0.694666	1.74781	0.68021	1.41921	1.01774	1.97904	0.03905
Shape	VoxelSize	0	0	0	1.01798	0.582671	1.77851	0.95009	1.20657	0.818116	1.77946	0.34349

## Sheet: Unenhanced  phase features
Table S2. C. Univariate COX regression for radiomics features extracted from the unenhanced phase
		P value			OS				DFS
Radiomic feature category	Radiomics feature	OS p<0.05	DFS p<0.05	Both p<0.05	HR	low 95%CI	high 95%CI	p vlue	HR	low 95%CI	high 95%CI	p vlue
GradientOrientHistogram	InterQuartileRange	0	0	0	0.771	0.536153	1.10871	0.16056	0.85855	0.626523	1.17653	0.34278
GradientOrientHistogram	Kurtosis	0	0	0	1.25805	0.931411	1.69926	0.13448	1.14782	0.871611	1.51157	0.32627
GradientOrientHistogram	MeanAbsoluteDeviation	0	0	0	0.79415	0.54073	1.16635	0.23987	0.87349	0.62901	1.21301	0.41946
GradientOrientHistogram	MedianAbsoluteDeviation	0	0	0	0.74822	0.533531	1.04929	0.09274	0.84269	0.624524	1.13706	0.26283
GradientOrientHistogram	5Percentile	0	0	0	1.22962	0.86721	1.74346	0.24595	1.10421	0.818341	1.48994	0.51665
GradientOrientHistogram	10Percentile	0	0	0	1.29643	0.956913	1.75643	0.0938	1.18847	0.90485	1.561	0.21452
GradientOrientHistogram	15Percentile	0	0	0	1.22069	0.893051	1.66851	0.21107	1.14807	0.870829	1.5136	0.3275
GradientOrientHistogram	20Percentile	0	0	0	1.20055	0.887998	1.62311	0.23484	1.13617	0.869275	1.485	0.35004
GradientOrientHistogram	25Percentile	0	0	0	1.24797	0.923273	1.68686	0.14964	1.16291	0.888294	1.52244	0.27214
GradientOrientHistogram	30Percentile	0	0	0	1.26058	0.926986	1.71422	0.13978	1.17177	0.89156	1.54006	0.25561
GradientOrientHistogram	35Percentile	0	0	0	1.23873	0.899286	1.70631	0.19009	1.1542	0.870299	1.53069	0.31944
GradientOrientHistogram	40Percentile	0	0	0	1.26053	0.904515	1.75666	0.17153	1.17563	0.879969	1.57062	0.27361
GradientOrientHistogram	45Percentile	0	0	0	1.25109	0.885766	1.76707	0.20356	1.17683	0.872773	1.5868	0.28565
GradientOrientHistogram	50Percentile	0	0	0	1.26308	0.885726	1.80119	0.1971	1.19084	0.876546	1.61783	0.26391
GradientOrientHistogram	55Percentile	0	0	0	1.21475	0.83885	1.7591	0.30311	1.16013	0.843872	1.59491	0.36038
GradientOrientHistogram	60Percentile	0	0	0	1.19259	0.818639	1.73737	0.35886	1.14233	0.827367	1.57719	0.4188
GradientOrientHistogram	65Percentile	0	0	0	1.15718	0.785055	1.70568	0.46083	1.12732	0.809038	1.57081	0.47892
GradientOrientHistogram	70Percentile	0	0	0	1.09951	0.74326	1.6265	0.63491	1.07773	0.770171	1.50812	0.66235
GradientOrientHistogram	75Percentile	0	0	0	1.06224	0.714378	1.57949	0.76546	1.0476	0.746233	1.47067	0.78816
GradientOrientHistogram	80Percentile	0	0	0	1.06832	0.71378	1.59897	0.74806	1.06995	0.757515	1.51127	0.70115
GradientOrientHistogram	85Percentile	0	0	0	1.01158	0.682469	1.49939	0.95428	1.01542	0.72534	1.4215	0.92898
GradientOrientHistogram	90Percentile	0	0	0	0.93043	0.624984	1.38515	0.72247	0.96713	0.689057	1.3574	0.84675
GradientOrientHistogram	95Percentile	0	0	0	0.90435	0.612103	1.33613	0.61364	0.89632	0.64657	1.24254	0.51127
GradientOrientHistogram	15PercentileArea	0	0	0	1.22155	0.902805	1.65283	0.19456	1.1385	0.868655	1.49217	0.34732
GradientOrientHistogram	20PercentileArea	0	0	0	1.2204	0.905659	1.64453	0.19058	1.14844	0.880696	1.49757	0.30679
GradientOrientHistogram	25PercentileArea	0	0	0	1.23447	0.909745	1.6751	0.17618	1.15845	0.883719	1.51858	0.2869
GradientOrientHistogram	30PercentileArea	0	0	0	1.24427	0.909506	1.70226	0.1717	1.16061	0.87951	1.53156	0.2925
GradientOrientHistogram	35PercentileArea	0	0	0	1.24255	0.898038	1.71924	0.18991	1.15773	0.87083	1.53915	0.31343
GradientOrientHistogram	40PercentileArea	0	0	0	1.24038	0.888613	1.73141	0.20553	1.1628	0.869567	1.55491	0.30901
GradientOrientHistogram	45PercentileArea	0	0	0	1.23347	0.878513	1.73184	0.22554	1.16181	0.864548	1.56128	0.31991
GradientOrientHistogram	50PercentileArea	0	0	0	1.22844	0.866497	1.74155	0.24794	1.16243	0.857881	1.57509	0.33152
GradientOrientHistogram	55PercentileArea	0	0	0	1.21665	0.846341	1.74898	0.28959	1.15563	0.844311	1.58172	0.36639
GradientOrientHistogram	60PercentileArea	0	0	0	1.20177	0.822013	1.75695	0.34288	1.1517	0.832146	1.59397	0.39431
GradientOrientHistogram	65PercentileArea	0	0	0	1.15224	0.77885	1.70465	0.47822	1.11861	0.80089	1.56238	0.51085
GradientOrientHistogram	70PercentileArea	0	0	0	1.10218	0.741921	1.63737	0.62997	1.08488	0.773442	1.52172	0.63702
GradientOrientHistogram	75PercentileArea	0	0	0	1.05808	0.712371	1.57154	0.77971	1.0527	0.749935	1.47767	0.76661
GradientOrientHistogram	80PercentileArea	0	0	0	1.03265	0.693391	1.53791	0.87438	1.03799	0.737662	1.46057	0.83059
GradientOrientHistogram	85PercentileArea	0	0	0	1.01204	0.679039	1.50832	0.95314	1.02505	0.727784	1.44373	0.88741
GradientOrientHistogram	90PercentileArea	0	0	0	0.92946	0.625375	1.38141	0.71749	0.94113	0.671704	1.31861	0.72436
GradientOrientHistogram	95PercentileArea	0	0	0	0.88497	0.603466	1.29779	0.53158	0.90408	0.652999	1.2517	0.54354
GradientOrientHistogram	0.025Quantile	0	0	0	1.12297	0.76328	1.65214	0.55604	1.06859	0.784282	1.45596	0.67425
GradientOrientHistogram	0.25Quantile	0	0	0	1.24797	0.923273	1.68686	0.14964	1.16291	0.888294	1.52244	0.27214
GradientOrientHistogram	0.5Quantile	0	0	0	1.26308	0.885726	1.80119	0.1971	1.19084	0.876546	1.61783	0.26391
GradientOrientHistogram	0.75Quantile	0	0	0	1.06224	0.714378	1.57949	0.76546	1.0476	0.746233	1.47067	0.78816
GradientOrientHistogram	0.975Quantile	0	0	0	0.98348	0.670342	1.44292	0.93213	1.01206	0.733017	1.39733	0.94191
GradientOrientHistogram	Skewness	0	0	0	0.83392	0.581416	1.1961	0.32369	0.8988	0.658461	1.22685	0.50152
GrayLevelCooccurenceMatrix25	-333-1AutoCorrelation	0	0	0	1.22724	0.897833	1.67751	0.1991	1.20289	0.923399	1.56699	0.1709
GrayLevelCooccurenceMatrix25	-333-4AutoCorrelation	0	0	0	1.23043	0.901397	1.67956	0.19151	1.20984	0.930346	1.57327	0.15524
GrayLevelCooccurenceMatrix25	-333-7AutoCorrelation	0	0	0	1.23574	0.904244	1.68876	0.18407	1.21545	0.93405	1.58165	0.14645
GrayLevelCooccurenceMatrix25	0-1AutoCorrelation	0	0	0	1.23089	0.90045	1.6826	0.19275	1.20328	0.923143	1.56846	0.17114
GrayLevelCooccurenceMatrix25	0-4AutoCorrelation	0	0	0	1.22966	0.901032	1.67815	0.19255	1.20699	0.927889	1.57004	0.16086
GrayLevelCooccurenceMatrix25	0-7AutoCorrelation	0	0	0	1.23385	0.904154	1.68377	0.18524	1.21324	0.93322	1.57727	0.1488
GrayLevelCooccurenceMatrix25	45-1AutoCorrelation	0	0	0	1.22686	0.897466	1.67716	0.19991	1.20439	0.924889	1.56835	0.16745
GrayLevelCooccurenceMatrix25	45-4AutoCorrelation	0	0	0	1.23762	0.906383	1.68991	0.17977	1.21653	0.935404	1.58214	0.14376
GrayLevelCooccurenceMatrix25	45-7AutoCorrelation	0	0	0	1.24308	0.909159	1.69967	0.17279	1.22201	0.938729	1.59075	0.1362
GrayLevelCooccurenceMatrix25	90-1AutoCorrelation	0	0	0	1.22495	0.895927	1.6748	0.2036	1.20224	0.923	1.56594	0.172
GrayLevelCooccurenceMatrix25	90-4AutoCorrelation	0	0	0	1.2267	0.898326	1.67508	0.19862	1.20736	0.928377	1.57019	0.15985
GrayLevelCooccurenceMatrix25	90-7AutoCorrelation	0	0	0	1.23295	0.902592	1.68422	0.18818	1.21315	0.932606	1.57809	0.14987
GrayLevelCooccurenceMatrix25	135-1AutoCorrelation	0	0	0	1.22621	0.89736	1.67558	0.20049	1.20162	0.922511	1.56517	0.17322
GrayLevelCooccurenceMatrix25	135-4AutoCorrelation	0	0	0	1.22788	0.899815	1.67556	0.19552	1.20862	0.929744	1.57115	0.15688
GrayLevelCooccurenceMatrix25	135-7AutoCorrelation	0	0	0	1.23397	0.901237	1.68956	0.18975	1.21424	0.931892	1.58214	0.15054
GrayLevelCooccurenceMatrix25	-333-1ClusterProminence	0	0	0	0.07962	0.000313809	20.1997	0.37031	0.7376	0.212731	2.55744	0.63139
GrayLevelCooccurenceMatrix25	-333-4ClusterProminence	0	0	0	0.26049	0.00481531	14.0918	0.50883	0.72826	0.211889	2.50306	0.61468
GrayLevelCooccurenceMatrix25	-333-7ClusterProminence	0	0	0	0.17474	0.00307364	9.93468	0.39744	0.68232	0.146343	3.18127	0.6265
GrayLevelCooccurenceMatrix25	0-1ClusterProminence	0	0	0	0.07674	0.000391873	15.0273	0.34032	0.73323	0.208247	2.58166	0.62897
GrayLevelCooccurenceMatrix25	0-4ClusterProminence	0	0	0	0.3953	0.0168112	9.29512	0.56455	0.77976	0.304137	1.99918	0.60455
GrayLevelCooccurenceMatrix25	0-7ClusterProminence	0	0	0	0.36274	0.0141221	9.31752	0.54033	0.7603	0.271348	2.13032	0.60215
GrayLevelCooccurenceMatrix25	45-1ClusterProminence	0	0	0	0.08978	0.000333024	24.2064	0.39863	0.73145	0.194537	2.75025	0.64351
GrayLevelCooccurenceMatrix25	45-4ClusterProminence	0	0	0	0.46641	0.0236647	9.19253	0.61605	0.66979	0.148108	3.029	0.60267
GrayLevelCooccurenceMatrix25	45-7ClusterProminence	0	0	0	0.21056	0.00414189	10.7047	0.437	0.62702	0.0901555	4.36082	0.63712
GrayLevelCooccurenceMatrix25	90-1ClusterProminence	0	0	0	0.10895	0.000436385	27.1991	0.43119	0.74406	0.221433	2.50021	0.63259
GrayLevelCooccurenceMatrix25	90-4ClusterProminence	0	0	0	0.5073	0.0180111	14.2886	0.69028	0.75551	0.251234	2.27198	0.61771
GrayLevelCooccurenceMatrix25	90-7ClusterProminence	0	0	0	0.20384	0.00325399	12.7694	0.45121	0.68804	0.154413	3.06585	0.62381
GrayLevelCooccurenceMatrix25	135-1ClusterProminence	0	0	0	0.06426	0.00023886	17.2859	0.33625	0.74169	0.22374	2.45865	0.62504
GrayLevelCooccurenceMatrix25	135-4ClusterProminence	0	0	0	0.05215	0.000349869	7.7725	0.24733	0.65322	0.105945	4.02755	0.64634
GrayLevelCooccurenceMatrix25	135-7ClusterProminence	0	0	0	0.07209	0.000852926	6.09372	0.24537	0.61172	0.0730565	5.12198	0.65032
GrayLevelCooccurenceMatrix25	-333-1ClusterShade	0	0	0	0.28931	0.056833	1.4727	0.13523	0.50145	0.130024	1.93385	0.31619
GrayLevelCooccurenceMatrix25	-333-4ClusterShade	0	0	0	0.29002	0.0612354	1.37362	0.11877	0.50547	0.138002	1.85144	0.30299
GrayLevelCooccurenceMatrix25	-333-7ClusterShade	0	0	0	0.30974	0.0611528	1.56888	0.1568	0.56656	0.155009	2.07075	0.39022
GrayLevelCooccurenceMatrix25	0-1ClusterShade	0	0	0	0.35833	0.0764055	1.68052	0.19304	0.53461	0.149122	1.91664	0.3364
GrayLevelCooccurenceMatrix25	0-4ClusterShade	0	0	0	0.48734	0.162262	1.4637	0.20018	0.54911	0.212198	1.42094	0.21655
GrayLevelCooccurenceMatrix25	0-7ClusterShade	0	0	0	0.41964	0.124889	1.41002	0.16022	0.52282	0.180196	1.51693	0.23276
GrayLevelCooccurenceMatrix25	45-1ClusterShade	0	0	0	0.22676	0.0433426	1.18639	0.07882	0.45393	0.113425	1.81669	0.26432
GrayLevelCooccurenceMatrix25	45-4ClusterShade	0	0	0	0.36008	0.0994957	1.30315	0.11959	0.65492	0.242065	1.77193	0.40458
GrayLevelCooccurenceMatrix25	45-7ClusterShade	0	0	0	0.34578	0.0779126	1.53457	0.16249	0.66488	0.229779	1.9239	0.45151
GrayLevelCooccurenceMatrix25	90-1ClusterShade	0	0	0	0.27734	0.0568591	1.3528	0.11268	0.50936	0.136659	1.89851	0.31491
GrayLevelCooccurenceMatrix25	90-4ClusterShade	1	0	0	0.23963	0.061691	0.930826	0.03906	0.45836	0.133075	1.57876	0.21634
GrayLevelCooccurenceMatrix25	90-7ClusterShade	0	0	0	0.32324	0.0707457	1.47693	0.14514	0.61565	0.182193	2.08034	0.43489
GrayLevelCooccurenceMatrix25	135-1ClusterShade	0	0	0	0.34246	0.0687283	1.70638	0.19093	0.53758	0.143998	2.00691	0.35574
GrayLevelCooccurenceMatrix25	135-4ClusterShade	0	0	0	0.46371	0.0848434	2.53443	0.37517	0.66673	0.208031	2.13689	0.49514
GrayLevelCooccurenceMatrix25	135-7ClusterShade	0	0	0	0.39346	0.0743468	2.08235	0.27255	0.6483	0.199501	2.10669	0.47103
GrayLevelCooccurenceMatrix25	-333-1ClusterTendendcy	0	0	0	0.89279	0.573556	1.38969	0.61542	0.89723	0.619113	1.30029	0.56674
GrayLevelCooccurenceMatrix25	-333-4ClusterTendendcy	0	0	0	0.89915	0.583229	1.38619	0.63027	0.88893	0.613718	1.28755	0.53335
GrayLevelCooccurenceMatrix25	-333-7ClusterTendendcy	0	0	0	0.88828	0.571154	1.38148	0.59904	0.87732	0.602215	1.27811	0.49538
GrayLevelCooccurenceMatrix25	0-1ClusterTendendcy	0	0	0	0.89131	0.575124	1.38131	0.6067	0.88897	0.613653	1.28781	0.5337
GrayLevelCooccurenceMatrix25	0-4ClusterTendendcy	0	0	0	0.89137	0.581786	1.36568	0.59729	0.89832	0.628351	1.28428	0.55653
GrayLevelCooccurenceMatrix25	0-7ClusterTendendcy	0	0	0	0.88137	0.573027	1.35565	0.56541	0.88117	0.612986	1.2667	0.49448
GrayLevelCooccurenceMatrix25	45-1ClusterTendendcy	0	0	0	0.87933	0.564124	1.37064	0.57014	0.89156	0.617362	1.28755	0.54043
GrayLevelCooccurenceMatrix25	45-4ClusterTendendcy	0	0	0	0.90837	0.593869	1.38941	0.65759	0.88063	0.607429	1.2767	0.5023
GrayLevelCooccurenceMatrix25	45-7ClusterTendendcy	0	0	0	0.898	0.583666	1.38163	0.62455	0.87152	0.598875	1.26828	0.4725
GrayLevelCooccurenceMatrix25	90-1ClusterTendendcy	0	0	0	0.90739	0.586655	1.40349	0.66232	0.90806	0.629097	1.31074	0.60653
GrayLevelCooccurenceMatrix25	90-4ClusterTendendcy	0	0	0	0.91737	0.600665	1.40107	0.68979	0.89733	0.621272	1.29606	0.5636
GrayLevelCooccurenceMatrix25	90-7ClusterTendendcy	0	0	0	0.89584	0.573798	1.39864	0.62845	0.88272	0.603819	1.29044	0.51964
GrayLevelCooccurenceMatrix25	135-1ClusterTendendcy	0	0	0	0.89751	0.574832	1.40132	0.6343	0.90736	0.625896	1.31541	0.60789
GrayLevelCooccurenceMatrix25	135-4ClusterTendendcy	0	0	0	0.88132	0.558949	1.38963	0.5866	0.88128	0.600477	1.29339	0.51848
GrayLevelCooccurenceMatrix25	135-7ClusterTendendcy	0	0	0	0.88176	0.557183	1.39543	0.59107	0.87759	0.596375	1.29142	0.50766
GrayLevelCooccurenceMatrix25	-333-1Contrast	0	0	0	0.96106	0.656983	1.40587	0.83782	0.91163	0.655261	1.2683	0.5829
GrayLevelCooccurenceMatrix25	-333-4Contrast	0	0	0	0.88889	0.566562	1.3946	0.60827	0.85823	0.581915	1.26576	0.44058
GrayLevelCooccurenceMatrix25	-333-7Contrast	0	0	0	0.8907	0.56242	1.41059	0.6217	0.85644	0.573833	1.27823	0.44813
GrayLevelCooccurenceMatrix25	0-1Contrast	0	0	0	0.95795	0.642424	1.42844	0.83309	0.92566	0.661249	1.2958	0.65262
GrayLevelCooccurenceMatrix25	0-4Contrast	0	0	0	0.90155	0.578382	1.40529	0.64723	0.85892	0.582552	1.2664	0.44264
GrayLevelCooccurenceMatrix25	0-7Contrast	0	0	0	0.90863	0.577702	1.42912	0.67836	0.85833	0.573453	1.28472	0.45785
GrayLevelCooccurenceMatrix25	45-1Contrast	0	0	0	0.98287	0.676623	1.42772	0.92773	0.92052	0.659396	1.28504	0.62656
GrayLevelCooccurenceMatrix25	45-4Contrast	0	0	0	0.87987	0.552456	1.40133	0.5899	0.86492	0.582896	1.28339	0.47105
GrayLevelCooccurenceMatrix25	45-7Contrast	0	0	0	0.87911	0.54685	1.41324	0.59474	0.86173	0.575007	1.29143	0.47095
GrayLevelCooccurenceMatrix25	90-1Contrast	0	0	0	0.96209	0.662227	1.39773	0.83927	0.91668	0.662618	1.26815	0.59929
GrayLevelCooccurenceMatrix25	90-4Contrast	0	0	0	0.87775	0.558411	1.37972	0.57202	0.85264	0.579177	1.25522	0.4191
GrayLevelCooccurenceMatrix25	90-7Contrast	0	0	0	0.87106	0.546647	1.38801	0.56143	0.83974	0.561125	1.2567	0.3958
GrayLevelCooccurenceMatrix25	135-1Contrast	0	0	0	0.93847	0.636709	1.38326	0.74834	0.89465	0.641798	1.24713	0.51126
GrayLevelCooccurenceMatrix25	135-4Contrast	0	0	0	0.89747	0.579322	1.39035	0.62814	0.85922	0.587078	1.25751	0.43491
GrayLevelCooccurenceMatrix25	135-7Contrast	0	0	0	0.90475	0.581389	1.40795	0.65732	0.87006	0.591569	1.27966	0.47946
GrayLevelCooccurenceMatrix25	-333-1Correlation	0	0	0	1.03706	0.727419	1.47851	0.84061	1.1367	0.845464	1.52826	0.3962
GrayLevelCooccurenceMatrix25	-333-4Correlation	0	0	0	1.14209	0.821635	1.58753	0.42909	1.21449	0.924382	1.59563	0.16289
GrayLevelCooccurenceMatrix25	-333-7Correlation	0	0	0	1.06757	0.771876	1.47655	0.69273	1.17903	0.903979	1.53776	0.22431
GrayLevelCooccurenceMatrix25	0-1Correlation	0	0	0	1.02452	0.697753	1.50433	0.90162	1.09505	0.794041	1.51017	0.5798
GrayLevelCooccurenceMatrix25	45-1Correlation	0	0	0	0.99873	0.708002	1.40884	0.99423	1.10427	0.82258	1.48241	0.50919
GrayLevelCooccurenceMatrix25	45-4Correlation	0	0	0	1.10077	0.781976	1.54953	0.58209	1.09739	0.818561	1.47118	0.53433
GrayLevelCooccurenceMatrix25	45-7Correlation	0	0	0	1.08768	0.789975	1.49755	0.60648	1.08424	0.824102	1.4265	0.56338
GrayLevelCooccurenceMatrix25	90-1Correlation	0	0	0	1.04952	0.735472	1.49769	0.7899	1.13915	0.84306	1.53922	0.39626
GrayLevelCooccurenceMatrix25	135-1Correlation	0	0	0	1.07275	0.73702	1.56139	0.71387	1.17406	0.858355	1.60589	0.31531
GrayLevelCooccurenceMatrix25	135-7Correlation	0	0	0	1.00756	0.683224	1.48589	0.96967	1.13483	0.822924	1.56498	0.44048
GrayLevelCooccurenceMatrix25	-333-1DifferenceEntropy	0	0	0	1.00717	0.701456	1.44611	0.96912	0.94505	0.695167	1.28477	0.71832
GrayLevelCooccurenceMatrix25	-333-4DifferenceEntropy	0	0	0	0.96617	0.66948	1.39433	0.8541	0.92219	0.676119	1.25783	0.609
GrayLevelCooccurenceMatrix25	-333-7DifferenceEntropy	0	0	0	0.98164	0.679583	1.41793	0.92131	0.93419	0.683845	1.2762	0.66887
GrayLevelCooccurenceMatrix25	0-1DifferenceEntropy	0	0	0	0.99305	0.681268	1.44753	0.97107	0.95012	0.692779	1.30304	0.75086
GrayLevelCooccurenceMatrix25	0-4DifferenceEntropy	0	0	0	0.97308	0.673947	1.40501	0.88425	0.91306	0.668448	1.24717	0.56752
GrayLevelCooccurenceMatrix25	0-7DifferenceEntropy	0	0	0	0.99913	0.691997	1.44258	0.99631	0.94006	0.688059	1.28436	0.69788
GrayLevelCooccurenceMatrix25	45-1DifferenceEntropy	0	0	0	1.01748	0.711145	1.45578	0.92446	0.9542	0.702961	1.29521	0.7636
GrayLevelCooccurenceMatrix25	45-4DifferenceEntropy	0	0	0	0.97	0.672413	1.39929	0.87056	0.93982	0.689723	1.28062	0.69421
GrayLevelCooccurenceMatrix25	45-7DifferenceEntropy	0	0	0	0.97637	0.675474	1.41129	0.89875	0.94298	0.690466	1.28784	0.71198
GrayLevelCooccurenceMatrix25	90-1DifferenceEntropy	0	0	0	0.99682	0.697063	1.4255	0.98608	0.94177	0.694594	1.27689	0.69929
GrayLevelCooccurenceMatrix25	90-4DifferenceEntropy	0	0	0	0.95255	0.658975	1.37692	0.79595	0.91781	0.672579	1.25247	0.58871
GrayLevelCooccurenceMatrix25	90-7DifferenceEntropy	0	0	0	0.96886	0.671555	1.39777	0.86565	0.92258	0.676006	1.2591	0.61151
GrayLevelCooccurenceMatrix25	135-1DifferenceEntropy	0	0	0	0.98303	0.679696	1.42172	0.92754	0.92448	0.676869	1.26268	0.62155
GrayLevelCooccurenceMatrix25	135-4DifferenceEntropy	0	0	0	0.97344	0.676228	1.40128	0.88483	0.92645	0.680403	1.26149	0.62763
GrayLevelCooccurenceMatrix25	135-7DifferenceEntropy	0	0	0	0.99564	0.689958	1.43675	0.98138	0.94903	0.695321	1.29532	0.7417
GrayLevelCooccurenceMatrix25	-333-1Dissimilarity	0	0	0	0.98227	0.682228	1.41427	0.92337	0.93371	0.684629	1.27341	0.6648
GrayLevelCooccurenceMatrix25	-333-4Dissimilarity	0	0	0	0.93592	0.639927	1.36884	0.7328	0.89978	0.652099	1.24152	0.52028
GrayLevelCooccurenceMatrix25	-333-7Dissimilarity	0	0	0	0.93532	0.63809	1.37102	0.73184	0.89557	0.647022	1.23961	0.50605
GrayLevelCooccurenceMatrix25	0-1Dissimilarity	0	0	0	0.97418	0.665887	1.4252	0.89282	0.93769	0.681715	1.2898	0.69247
GrayLevelCooccurenceMatrix25	0-4Dissimilarity	0	0	0	0.94458	0.647356	1.37828	0.76743	0.90263	0.654849	1.24417	0.53154
GrayLevelCooccurenceMatrix25	0-7Dissimilarity	0	0	0	0.95836	0.656026	1.40003	0.82594	0.90742	0.656551	1.25417	0.55629
GrayLevelCooccurenceMatrix25	45-1Dissimilarity	0	0	0	1.00508	0.701929	1.43917	0.97792	0.94284	0.69173	1.2851	0.70951
GrayLevelCooccurenceMatrix25	45-4Dissimilarity	0	0	0	0.93262	0.637228	1.36494	0.71961	0.9047	0.655823	1.24803	0.54175
GrayLevelCooccurenceMatrix25	45-7Dissimilarity	0	0	0	0.91583	0.620783	1.35109	0.65761	0.89124	0.64212	1.23699	0.49118
GrayLevelCooccurenceMatrix25	90-1Dissimilarity	0	0	0	0.98726	0.690206	1.41214	0.94401	0.94067	0.692614	1.27755	0.69532
GrayLevelCooccurenceMatrix25	90-4Dissimilarity	0	0	0	0.92918	0.633663	1.36252	0.70684	0.89729	0.649467	1.23967	0.51106
GrayLevelCooccurenceMatrix25	90-7Dissimilarity	0	0	0	0.92349	0.629531	1.3547	0.6839	0.88391	0.638188	1.22427	0.4578
GrayLevelCooccurenceMatrix25	135-1Dissimilarity	0	0	0	0.95793	0.660853	1.38855	0.82047	0.91653	0.669509	1.25469	0.58645
GrayLevelCooccurenceMatrix25	135-4Dissimilarity	0	0	0	0.93734	0.641761	1.36905	0.73776	0.89517	0.648953	1.23481	0.4998
GrayLevelCooccurenceMatrix25	135-7Dissimilarity	0	0	0	0.94188	0.644578	1.3763	0.75698	0.90055	0.651803	1.24422	0.52533
GrayLevelCooccurenceMatrix25	-333-1Energy	0	0	0	1.01611	0.689839	1.49669	0.93553	1.03454	0.751483	1.42419	0.83508
GrayLevelCooccurenceMatrix25	-333-4Energy	0	0	0	1.02589	0.695443	1.51335	0.89745	1.04026	0.754814	1.43365	0.80942
GrayLevelCooccurenceMatrix25	-333-7Energy	0	0	0	1.02971	0.698418	1.51816	0.88249	1.04475	0.758483	1.43904	0.78874
GrayLevelCooccurenceMatrix25	0-1Energy	0	0	0	1.03544	0.703918	1.52311	0.85959	1.04954	0.762951	1.44378	0.76634
GrayLevelCooccurenceMatrix25	0-4Energy	0	0	0	1.02766	0.697166	1.51484	0.89037	1.04209	0.756529	1.43544	0.80079
GrayLevelCooccurenceMatrix25	0-7Energy	0	0	0	1.03051	0.699786	1.51756	0.87903	1.04599	0.759937	1.43971	0.78266
GrayLevelCooccurenceMatrix25	45-1Energy	0	0	0	1.00659	0.682642	1.48427	0.97355	1.02641	0.744884	1.41435	0.87338
GrayLevelCooccurenceMatrix25	45-4Energy	0	0	0	1.02522	0.694978	1.5124	0.90006	1.03789	0.753036	1.4305	0.82025
GrayLevelCooccurenceMatrix25	45-7Energy	0	0	0	1.02507	0.694445	1.51313	0.9008	1.03805	0.753001	1.43099	0.81965
GrayLevelCooccurenceMatrix25	90-1Energy	0	0	0	1.00432	0.682598	1.47767	0.98253	1.02534	0.745197	1.41079	0.87786
GrayLevelCooccurenceMatrix25	90-4Energy	0	0	0	1.02206	0.692576	1.50829	0.9125	1.03576	0.751243	1.42804	0.83021
GrayLevelCooccurenceMatrix25	90-7Energy	0	0	0	1.02821	0.697536	1.51565	0.88826	1.04155	0.756002	1.43495	0.80333
GrayLevelCooccurenceMatrix25	135-1Energy	0	0	0	1.0221	0.69388	1.50558	0.91193	1.03534	0.751937	1.42556	0.83145
GrayLevelCooccurenceMatrix25	135-4Energy	0	0	0	1.01909	0.689778	1.50562	0.92436	1.03418	0.749404	1.42717	0.83797
GrayLevelCooccurenceMatrix25	135-7Energy	0	0	0	1.01557	0.686911	1.50148	0.93825	1.03206	0.747584	1.42477	0.8479
GrayLevelCooccurenceMatrix25	-333-1Entropy	0	0	0	0.99552	0.688456	1.43954	0.98096	0.96664	0.709511	1.31695	0.82975
GrayLevelCooccurenceMatrix25	-333-4Entropy	0	0	0	0.98011	0.678212	1.4164	0.91482	0.95655	0.70252	1.30244	0.77789
GrayLevelCooccurenceMatrix25	-333-7Entropy	0	0	0	0.98206	0.679656	1.41902	0.92321	0.95635	0.702345	1.30222	0.7769
GrayLevelCooccurenceMatrix25	0-1Entropy	0	0	0	0.9818	0.676947	1.42393	0.92287	0.96162	0.70476	1.31209	0.80503
GrayLevelCooccurenceMatrix25	0-4Entropy	0	0	0	0.98163	0.679823	1.41743	0.9212	0.96071	0.706074	1.30718	0.79863
GrayLevelCooccurenceMatrix25	0-7Entropy	0	0	0	0.98653	0.682963	1.42503	0.9424	0.96161	0.706343	1.30912	0.80358
GrayLevelCooccurenceMatrix25	45-1Entropy	0	0	0	1.00181	0.693038	1.44815	0.99232	0.97578	0.716388	1.32909	0.87643
GrayLevelCooccurenceMatrix25	45-4Entropy	0	0	0	0.99011	0.68548	1.43012	0.95773	0.96731	0.71083	1.31635	0.83256
GrayLevelCooccurenceMatrix25	45-7Entropy	0	0	0	0.9966	0.690763	1.43786	0.98549	0.97074	0.713693	1.32036	0.84992
GrayLevelCooccurenceMatrix25	90-1Entropy	0	0	0	1.00442	0.695715	1.4501	0.98124	0.97729	0.718132	1.32998	0.88385
GrayLevelCooccurenceMatrix25	90-4Entropy	0	0	0	0.98992	0.685363	1.42982	0.95692	0.9666	0.710179	1.31561	0.82899
GrayLevelCooccurenceMatrix25	90-7Entropy	0	0	0	0.99238	0.687334	1.43281	0.96745	0.96776	0.711191	1.31686	0.8348
GrayLevelCooccurenceMatrix25	135-1Entropy	0	0	0	0.99215	0.686046	1.43484	0.96661	0.97	0.712229	1.32106	0.84674
GrayLevelCooccurenceMatrix25	135-4Entropy	0	0	0	0.98772	0.684165	1.42598	0.94742	0.96647	0.710274	1.31506	0.82817
GrayLevelCooccurenceMatrix25	135-7Entropy	0	0	0	0.99571	0.689452	1.43801	0.98172	0.97481	0.716359	1.32649	0.87103
GrayLevelCooccurenceMatrix25	-333-1Homogeneity	0	0	0	0.99627	0.693036	1.43217	0.98388	1.06754	0.785274	1.45125	0.67658
GrayLevelCooccurenceMatrix25	-333-4Homogeneity	0	0	0	1.04075	0.717312	1.51002	0.8334	1.10387	0.807557	1.5089	0.53546
GrayLevelCooccurenceMatrix25	-333-7Homogeneity	0	0	0	1.04932	0.722127	1.52475	0.80064	1.11822	0.816601	1.53125	0.48598
GrayLevelCooccurenceMatrix25	0-1Homogeneity	0	0	0	1.01235	0.696192	1.47207	0.94876	1.07809	0.786275	1.4782	0.64057
GrayLevelCooccurenceMatrix25	0-4Homogeneity	0	0	0	1.03369	0.714878	1.49467	0.86021	1.09797	0.804872	1.49782	0.55525
GrayLevelCooccurenceMatrix25	0-7Homogeneity	0	0	0	1.01903	0.70226	1.47868	0.92095	1.09558	0.800879	1.49871	0.568
GrayLevelCooccurenceMatrix25	45-1Homogeneity	0	0	0	0.97241	0.677972	1.39474	0.87918	1.05647	0.777728	1.43511	0.72522
GrayLevelCooccurenceMatrix25	45-4Homogeneity	0	0	0	1.04336	0.719672	1.51262	0.82277	1.10141	0.806296	1.50454	0.54384
GrayLevelCooccurenceMatrix25	45-7Homogeneity	0	0	0	1.08174	0.741876	1.5773	0.68302	1.13186	0.825692	1.55158	0.44146
GrayLevelCooccurenceMatrix25	90-1Homogeneity	0	0	0	0.9819	0.687215	1.40294	0.92008	1.0514	0.776404	1.42382	0.74591
GrayLevelCooccurenceMatrix25	90-4Homogeneity	0	0	0	1.04456	0.718976	1.51757	0.81906	1.1011	0.805123	1.50589	0.54655
GrayLevelCooccurenceMatrix25	90-7Homogeneity	0	0	0	1.05635	0.728137	1.53251	0.77275	1.12637	0.823357	1.5409	0.45668
GrayLevelCooccurenceMatrix25	135-1Homogeneity	0	0	0	1.02428	0.709318	1.4791	0.89817	1.08598	0.796902	1.47991	0.60142
GrayLevelCooccurenceMatrix25	135-4Homogeneity	0	0	0	1.04172	0.715787	1.51606	0.83094	1.11528	0.813818	1.52843	0.49737
GrayLevelCooccurenceMatrix25	135-7Homogeneity	0	0	0	1.04524	0.719169	1.51916	0.81659	1.12023	0.816718	1.53652	0.48132
GrayLevelCooccurenceMatrix25	-333-1Homogeneity2	0	0	0	0.99495	0.692461	1.42958	0.97816	1.0698	0.786385	1.45535	0.66742
GrayLevelCooccurenceMatrix25	-333-4Homogeneity2	0	0	0	1.03729	0.715586	1.50362	0.84672	1.10458	0.807972	1.51009	0.53299
GrayLevelCooccurenceMatrix25	-333-7Homogeneity2	0	0	0	1.04307	0.718772	1.51369	0.82437	1.11534	0.814704	1.52692	0.49573
GrayLevelCooccurenceMatrix25	0-1Homogeneity2	0	0	0	1.00797	0.692981	1.46614	0.96686	1.07674	0.78437	1.4781	0.64738
GrayLevelCooccurenceMatrix25	0-4Homogeneity2	0	0	0	1.03204	0.713952	1.49185	0.86679	1.10054	0.806259	1.50223	0.54621
GrayLevelCooccurenceMatrix25	0-7Homogeneity2	0	0	0	1.01318	0.699459	1.4676	0.94479	1.09197	0.798765	1.49282	0.58127
GrayLevelCooccurenceMatrix25	45-1Homogeneity2	0	0	0	0.97244	0.678391	1.39396	0.87912	1.05914	0.779117	1.43981	0.71378
GrayLevelCooccurenceMatrix25	45-4Homogeneity2	0	0	0	1.03844	0.716985	1.50402	0.84182	1.10089	0.805885	1.50389	0.54589
GrayLevelCooccurenceMatrix25	45-7Homogeneity2	0	0	0	1.07398	0.737659	1.56367	0.70959	1.12989	0.824523	1.54835	0.44744
GrayLevelCooccurenceMatrix25	90-1Homogeneity2	0	0	0	0.98384	0.689077	1.4047	0.92855	1.05612	0.77947	1.43095	0.72458
GrayLevelCooccurenceMatrix25	90-4Homogeneity2	0	0	0	1.0407	0.716791	1.511	0.83389	1.10322	0.806385	1.50931	0.53903
GrayLevelCooccurenceMatrix25	90-7Homogeneity2	0	0	0	1.05091	0.724929	1.52349	0.79324	1.12523	0.822357	1.53963	0.46082
GrayLevelCooccurenceMatrix25	135-1Homogeneity2	0	0	0	1.02115	0.707262	1.47435	0.91105	1.08864	0.798074	1.485	0.59188
GrayLevelCooccurenceMatrix25	135-4Homogeneity2	0	0	0	1.03813	0.714708	1.50791	0.84423	1.11363	0.81314	1.52518	0.50236
GrayLevelCooccurenceMatrix25	135-7Homogeneity2	0	0	0	1.03941	0.716106	1.50867	0.83886	1.11586	0.813898	1.52984	0.49593
GrayLevelCooccurenceMatrix25	-333-1InformationMeasureCorr1	0	0	0	0.98902	0.716707	1.3648	0.94644	0.95405	0.730955	1.24523	0.72927
GrayLevelCooccurenceMatrix25	-333-4InformationMeasureCorr1	0	0	0	0.94648	0.719257	1.2455	0.69456	0.94616	0.745518	1.20081	0.64903
GrayLevelCooccurenceMatrix25	-333-7InformationMeasureCorr1	0	0	0	1.04685	0.738518	1.48392	0.797	1.02746	0.768343	1.37396	0.85503
GrayLevelCooccurenceMatrix25	0-1InformationMeasureCorr1	0	0	0	0.96184	0.680219	1.36005	0.82578	0.94493	0.70555	1.26554	0.70394
GrayLevelCooccurenceMatrix25	0-4InformationMeasureCorr1	0	0	0	1.01898	0.729776	1.42281	0.91208	0.99299	0.752518	1.31032	0.96034
GrayLevelCooccurenceMatrix25	0-7InformationMeasureCorr1	0	0	0	1.18761	0.769689	1.83244	0.43714	1.17247	0.818633	1.67924	0.38531
GrayLevelCooccurenceMatrix25	45-1InformationMeasureCorr1	0	0	0	1.02186	0.733604	1.4234	0.89823	1.02361	0.767066	1.36594	0.87406
GrayLevelCooccurenceMatrix25	45-4InformationMeasureCorr1	0	0	0	1.09293	0.749109	1.59455	0.64473	1.21916	0.82881	1.79335	0.3142
GrayLevelCooccurenceMatrix25	45-7InformationMeasureCorr1	0	0	0	1.42076	0.831253	2.42837	0.19908	1.56248	0.96399	2.53252	0.07011
GrayLevelCooccurenceMatrix25	90-1InformationMeasureCorr1	0	0	0	1.0025	0.721851	1.39227	0.98811	0.98825	0.748511	1.30477	0.93355
GrayLevelCooccurenceMatrix25	90-4InformationMeasureCorr1	0	0	0	0.94838	0.709428	1.26782	0.72048	1.013	0.761902	1.34683	0.92921
GrayLevelCooccurenceMatrix25	90-7InformationMeasureCorr1	0	0	0	1.17613	0.755129	1.83185	0.47301	1.32887	0.861817	2.04904	0.19813
GrayLevelCooccurenceMatrix25	135-1InformationMeasureCorr1	0	0	0	0.96092	0.700302	1.31854	0.80496	0.95543	0.729709	1.25098	0.74024
GrayLevelCooccurenceMatrix25	135-4InformationMeasureCorr1	0	0	0	1.20495	0.739909	1.96228	0.45367	1.19534	0.795691	1.79572	0.39017
GrayLevelCooccurenceMatrix25	135-7InformationMeasureCorr1	0	0	0	1.51149	0.808645	2.82524	0.19552	1.55515	0.914001	2.64604	0.10344
GrayLevelCooccurenceMatrix25	-333-1InformationMeasureCorr2	0	0	0	0.96884	0.680538	1.37927	0.86055	1.08147	0.807764	1.44792	0.59883
GrayLevelCooccurenceMatrix25	-333-4InformationMeasureCorr2	0	0	0	1.00039	0.714354	1.40096	0.9982	1.05238	0.799945	1.38446	0.71521
GrayLevelCooccurenceMatrix25	-333-7InformationMeasureCorr2	0	0	0	0.91488	0.627676	1.3335	0.64352	0.97158	0.716403	1.31765	0.85285
GrayLevelCooccurenceMatrix25	0-1InformationMeasureCorr2	0	0	0	0.9283	0.634925	1.35723	0.70106	1.00521	0.729506	1.38509	0.97468
GrayLevelCooccurenceMatrix25	0-7InformationMeasureCorr2	0	0	0	0.81526	0.543756	1.22235	0.32296	0.87963	0.637657	1.21341	0.43454
GrayLevelCooccurenceMatrix25	45-4InformationMeasureCorr2	0	0	0	0.87357	0.589331	1.29492	0.50091	0.81989	0.578332	1.16233	0.26476
GrayLevelCooccurenceMatrix25	45-7InformationMeasureCorr2	0	0	0	0.76171	0.500656	1.15891	0.20365	0.73747	0.51613	1.05371	0.09441
GrayLevelCooccurenceMatrix25	90-7InformationMeasureCorr2	0	0	0	0.82725	0.540382	1.2664	0.38269	0.76973	0.527685	1.12279	0.17422
GrayLevelCooccurenceMatrix25	135-4InformationMeasureCorr2	0	0	0	0.73137	0.462093	1.15755	0.18173	0.78442	0.538703	1.14219	0.20533
GrayLevelCooccurenceMatrix25	135-7InformationMeasureCorr2	0	0	0	0.68132	0.424337	1.09392	0.11219	0.70494	0.474952	1.0463	0.08267
GrayLevelCooccurenceMatrix25	-333-1InverseDiffMomentNorm	0	0	0	1.02564	0.704053	1.49413	0.89505	1.11423	0.795969	1.55973	0.52852
GrayLevelCooccurenceMatrix25	-333-4InverseDiffMomentNorm	0	0	0	1.10083	0.710961	1.70448	0.66672	1.18907	0.800268	1.76676	0.39135
GrayLevelCooccurenceMatrix25	-333-7InverseDiffMomentNorm	0	0	0	1.0975	0.703688	1.71169	0.68161	1.19276	0.792808	1.79448	0.39763
GrayLevelCooccurenceMatrix25	0-1InverseDiffMomentNorm	0	0	0	1.0271	0.693486	1.52121	0.89384	1.09757	0.77949	1.54545	0.59387
GrayLevelCooccurenceMatrix25	0-4InverseDiffMomentNorm	0	0	0	1.08592	0.70586	1.67063	0.70762	1.18791	0.799876	1.76417	0.39346
GrayLevelCooccurenceMatrix25	0-7InverseDiffMomentNorm	0	0	0	1.07653	0.695309	1.66676	0.74092	1.19001	0.788765	1.79536	0.40705
GrayLevelCooccurenceMatrix25	45-1InverseDiffMomentNorm	0	0	0	1.00325	0.693758	1.4508	0.98626	1.10373	0.784997	1.55186	0.57028
GrayLevelCooccurenceMatrix25	45-4InverseDiffMomentNorm	0	0	0	1.11042	0.708191	1.74111	0.64809	1.18042	0.789093	1.76581	0.41954
GrayLevelCooccurenceMatrix25	45-7InverseDiffMomentNorm	0	0	0	1.11068	0.702175	1.75683	0.65365	1.18641	0.784439	1.79436	0.41806
GrayLevelCooccurenceMatrix25	90-1InverseDiffMomentNorm	0	0	0	1.02519	0.708323	1.48381	0.89507	1.10749	0.795669	1.54152	0.54507
GrayLevelCooccurenceMatrix25	90-4InverseDiffMomentNorm	0	0	0	1.11511	0.71767	1.73267	0.62798	1.19744	0.807091	1.7766	0.37069
GrayLevelCooccurenceMatrix25	90-7InverseDiffMomentNorm	0	0	0	1.12157	0.714279	1.76111	0.61823	1.21728	0.807159	1.83579	0.34826
GrayLevelCooccurenceMatrix25	135-1InverseDiffMomentNorm	0	0	0	1.04995	0.714989	1.54186	0.80363	1.13593	0.810209	1.59263	0.45974
GrayLevelCooccurenceMatrix25	135-4InverseDiffMomentNorm	0	0	0	1.09137	0.712938	1.67066	0.68734	1.18641	0.805409	1.74764	0.38707
GrayLevelCooccurenceMatrix25	135-7InverseDiffMomentNorm	0	0	0	1.08199	0.704889	1.66083	0.71852	1.17194	0.791155	1.736	0.42869
GrayLevelCooccurenceMatrix25	-333-1InverseDiffNorm	0	0	0	1.00433	0.698316	1.44444	0.98139	1.08487	0.792633	1.48485	0.61096
GrayLevelCooccurenceMatrix25	-333-4InverseDiffNorm	0	0	0	1.05191	0.720933	1.53481	0.79292	1.12643	0.814004	1.55879	0.47257
GrayLevelCooccurenceMatrix25	-333-7InverseDiffNorm	0	0	0	1.05245	0.720001	1.53843	0.79182	1.13204	0.815634	1.57118	0.45839
GrayLevelCooccurenceMatrix25	0-1InverseDiffNorm	0	0	0	1.01146	0.69313	1.47597	0.95289	1.08147	0.783686	1.4924	0.63361
GrayLevelCooccurenceMatrix25	0-4InverseDiffNorm	0	0	0	1.04252	0.716297	1.51731	0.82786	1.12261	0.812132	1.5518	0.48382
GrayLevelCooccurenceMatrix25	0-7InverseDiffNorm	0	0	0	1.02714	0.705178	1.4961	0.889	1.11632	0.805683	1.54673	0.50837
GrayLevelCooccurenceMatrix25	45-1InverseDiffNorm	0	0	0	0.98173	0.686009	1.40493	0.91968	1.07421	0.784917	1.47011	0.65474
GrayLevelCooccurenceMatrix25	45-4InverseDiffNorm	0	0	0	1.05537	0.723082	1.54036	0.77999	1.12025	0.809769	1.54977	0.49287
GrayLevelCooccurenceMatrix25	45-7InverseDiffNorm	0	0	0	1.07485	0.730649	1.5812	0.71399	1.1384	0.817982	1.58432	0.44212
GrayLevelCooccurenceMatrix25	90-1InverseDiffNorm	0	0	0	0.99967	0.699573	1.4285	0.99854	1.07612	0.789466	1.46685	0.64252
GrayLevelCooccurenceMatrix25	90-4InverseDiffNorm	0	0	0	1.05932	0.723916	1.55013	0.76669	1.12969	0.81528	1.56534	0.46371
GrayLevelCooccurenceMatrix25	90-7InverseDiffNorm	0	0	0	1.06563	0.7285	1.55879	0.74322	1.14707	0.825945	1.59304	0.41288
GrayLevelCooccurenceMatrix25	135-1InverseDiffNorm	0	0	0	1.02959	0.711139	1.49064	0.87724	1.10576	0.805009	1.51889	0.53477
GrayLevelCooccurenceMatrix25	135-4InverseDiffNorm	0	0	0	1.0506	0.720773	1.53135	0.79734	1.13244	0.818506	1.5668	0.45272
GrayLevelCooccurenceMatrix25	135-7InverseDiffNorm	0	0	0	1.04554	0.717251	1.52411	0.81683	1.12596	0.812427	1.56047	0.47618
GrayLevelCooccurenceMatrix25	-333-1InverseVariance	0	0	0	0.98187	0.680306	1.4171	0.92214	1.06414	0.765596	1.47908	0.71136
GrayLevelCooccurenceMatrix25	-333-4InverseVariance	0	0	0	0.97293	0.67921	1.39368	0.88103	1.10982	0.799643	1.54032	0.53326
GrayLevelCooccurenceMatrix25	-333-7InverseVariance	0	0	0	0.9246	0.648292	1.31866	0.66513	1.04553	0.758219	1.4417	0.78595
GrayLevelCooccurenceMatrix25	0-1InverseVariance	0	0	0	0.93767	0.655463	1.34137	0.72462	0.94242	0.694917	1.27808	0.70282
GrayLevelCooccurenceMatrix25	0-4InverseVariance	0	0	0	0.9892	0.672862	1.45426	0.95596	1.1526	0.812655	1.63475	0.42572
GrayLevelCooccurenceMatrix25	0-7InverseVariance	0	0	0	0.92052	0.644484	1.31477	0.64886	1.02741	0.750548	1.4064	0.86595
GrayLevelCooccurenceMatrix25	45-1InverseVariance	0	0	0	1.0056	0.695084	1.45482	0.97637	1.10073	0.793944	1.52605	0.56479
GrayLevelCooccurenceMatrix25	45-4InverseVariance	0	0	0	0.95833	0.671684	1.36731	0.81442	1.07152	0.783595	1.46522	0.66528
GrayLevelCooccurenceMatrix25	45-7InverseVariance	0	0	0	0.91229	0.635943	1.30874	0.61808	1.05286	0.759404	1.45972	0.75733
GrayLevelCooccurenceMatrix25	90-1InverseVariance	0	0	0	1.06895	0.730325	1.56459	0.73156	1.14303	0.819702	1.59388	0.43069
GrayLevelCooccurenceMatrix25	90-4InverseVariance	0	0	0	0.96987	0.672629	1.39847	0.86985	1.14561	0.816012	1.60831	0.43225
GrayLevelCooccurenceMatrix25	90-7InverseVariance	0	0	0	0.94675	0.654858	1.36875	0.77107	1.08327	0.780852	1.50283	0.632
GrayLevelCooccurenceMatrix25	135-1InverseVariance	0	0	0	0.95091	0.664099	1.3616	0.78348	1.10792	0.799654	1.53504	0.53787
GrayLevelCooccurenceMatrix25	135-4InverseVariance	0	0	0	0.9775	0.688697	1.3874	0.89864	1.06475	0.782444	1.44891	0.68976
GrayLevelCooccurenceMatrix25	135-7InverseVariance	0	0	0	0.92917	0.649348	1.32959	0.68783	1.01348	0.739966	1.38809	0.93349
GrayLevelCooccurenceMatrix25	-333-1MaxProbability	0	0	0	1.12548	0.758244	1.67058	0.55746	1.09843	0.793079	1.52134	0.57212
GrayLevelCooccurenceMatrix25	-333-4MaxProbability	0	0	0	1.16891	0.786021	1.73831	0.4408	1.11703	0.805322	1.54938	0.50735
GrayLevelCooccurenceMatrix25	-333-7MaxProbability	0	0	0	1.19314	0.802176	1.77466	0.38331	1.1304	0.814915	1.56802	0.46287
GrayLevelCooccurenceMatrix25	0-1MaxProbability	0	0	0	1.13121	0.762375	1.67849	0.54029	1.10741	0.799898	1.53316	0.53873
GrayLevelCooccurenceMatrix25	0-4MaxProbability	0	0	0	1.17458	0.790253	1.74582	0.42613	1.11992	0.807585	1.55306	0.49717
GrayLevelCooccurenceMatrix25	0-7MaxProbability	0	0	0	1.19525	0.808019	1.76807	0.37192	1.1349	0.821273	1.56828	0.44318
GrayLevelCooccurenceMatrix25	45-1MaxProbability	0	0	0	1.12634	0.758799	1.67193	0.55495	1.10265	0.796356	1.52673	0.55618
GrayLevelCooccurenceMatrix25	45-4MaxProbability	0	0	0	1.18086	0.795427	1.75305	0.40958	1.12396	0.811387	1.55695	0.48216
GrayLevelCooccurenceMatrix25	45-7MaxProbability	0	0	0	1.19284	0.801488	1.77529	0.38473	1.12599	0.810828	1.56364	0.47876
GrayLevelCooccurenceMatrix25	90-1MaxProbability	0	0	0	1.11135	0.750197	1.64638	0.59851	1.08824	0.78633	1.50609	0.60999
GrayLevelCooccurenceMatrix25	90-4MaxProbability	0	0	0	1.16024	0.780516	1.72471	0.46245	1.10743	0.798175	1.53653	0.54135
GrayLevelCooccurenceMatrix25	90-7MaxProbability	0	0	0	1.16148	0.776581	1.73713	0.46608	1.11208	0.798876	1.5481	0.52904
GrayLevelCooccurenceMatrix25	135-1MaxProbability	0	0	0	1.13762	0.766394	1.68867	0.52232	1.09456	0.789587	1.51732	0.58767
GrayLevelCooccurenceMatrix25	135-4MaxProbability	0	0	0	1.17031	0.787258	1.73975	0.43687	1.12009	0.807658	1.55338	0.49669
GrayLevelCooccurenceMatrix25	135-7MaxProbability	0	0	0	1.17228	0.785266	1.75003	0.43683	1.11725	0.803497	1.55352	0.50978
GrayLevelCooccurenceMatrix25	-333-1SumAverage	0	0	0	1.23579	0.901855	1.69337	0.18774	1.21086	0.927839	1.58021	0.15895
GrayLevelCooccurenceMatrix25	-333-4SumAverage	0	0	0	1.2377	0.90453	1.69361	0.18259	1.21691	0.934081	1.58536	0.14575
GrayLevelCooccurenceMatrix25	-333-7SumAverage	0	0	0	1.24275	0.907222	1.70238	0.17586	1.22233	0.937649	1.59341	0.13778
GrayLevelCooccurenceMatrix25	0-1SumAverage	0	0	0	1.23965	0.904744	1.69853	0.18122	1.21164	0.928024	1.58195	0.15824
GrayLevelCooccurenceMatrix25	0-4SumAverage	0	0	0	1.23731	0.904364	1.69283	0.18303	1.21414	0.931616	1.58236	0.15104
GrayLevelCooccurenceMatrix25	0-7SumAverage	0	0	0	1.24135	0.907442	1.69813	0.17625	1.22035	0.936949	1.58948	0.1397
GrayLevelCooccurenceMatrix25	45-1SumAverage	0	0	0	1.23555	0.90149	1.69341	0.18846	1.21233	0.929154	1.58183	0.156
GrayLevelCooccurenceMatrix25	45-4SumAverage	0	0	0	1.24476	0.909272	1.70402	0.17181	1.22367	0.939132	1.59443	0.13495
GrayLevelCooccurenceMatrix25	45-7SumAverage	0	0	0	1.25014	0.91201	1.71365	0.16527	1.2291	0.942406	1.603	0.12794
GrayLevelCooccurenceMatrix25	90-1SumAverage	0	0	0	1.2333	0.899762	1.6905	0.19244	1.21007	0.927273	1.57912	0.16031
GrayLevelCooccurenceMatrix25	90-4SumAverage	0	0	0	1.23376	0.901331	1.68881	0.18971	1.21437	0.932104	1.58213	0.15014
GrayLevelCooccurenceMatrix25	90-7SumAverage	0	0	0	1.23966	0.905436	1.69723	0.18016	1.21979	0.936096	1.58947	0.14127
GrayLevelCooccurenceMatrix25	135-1SumAverage	0	0	0	1.2346	0.901326	1.69112	0.18924	1.20935	0.926789	1.57805	0.1615
GrayLevelCooccurenceMatrix25	135-4SumAverage	0	0	0	1.23508	0.903048	1.68917	0.18629	1.21557	0.933475	1.5829	0.14733
GrayLevelCooccurenceMatrix25	135-7SumAverage	0	0	0	1.2407	0.904166	1.70251	0.18156	1.22085	0.935406	1.59341	0.14195
GrayLevelCooccurenceMatrix25	-333-1SumEntropy	0	0	0	0.98007	0.679635	1.41332	0.91418	0.98724	0.726782	1.34105	0.93451
GrayLevelCooccurenceMatrix25	-333-4SumEntropy	0	0	0	0.99602	0.691744	1.43416	0.98291	0.98545	0.725489	1.33855	0.92527
GrayLevelCooccurenceMatrix25	-333-7SumEntropy	0	0	0	0.98349	0.683235	1.41569	0.92861	0.97299	0.7166	1.32112	0.86072
GrayLevelCooccurenceMatrix25	0-1SumEntropy	0	0	0	0.97382	0.675432	1.40403	0.88697	0.97161	0.714672	1.32092	0.85416
GrayLevelCooccurenceMatrix25	0-4SumEntropy	0	0	0	0.98947	0.687658	1.42374	0.95451	0.98964	0.72955	1.34246	0.94663
GrayLevelCooccurenceMatrix25	0-7SumEntropy	0	0	0	0.96834	0.672423	1.39449	0.86274	0.96368	0.709454	1.30902	0.81287
GrayLevelCooccurenceMatrix25	45-1SumEntropy	0	0	0	0.96663	0.669972	1.39464	0.85598	0.99048	0.730543	1.34292	0.95091
GrayLevelCooccurenceMatrix25	45-4SumEntropy	0	0	0	0.99755	0.691921	1.43819	0.98951	0.98184	0.721861	1.33547	0.90705
GrayLevelCooccurenceMatrix25	45-7SumEntropy	0	0	0	1.00097	0.697004	1.4375	0.99581	0.98164	0.723764	1.3314	0.90515
GrayLevelCooccurenceMatrix25	90-1SumEntropy	0	0	0	0.98456	0.681572	1.42224	0.93393	0.99691	0.733449	1.35499	0.98422
GrayLevelCooccurenceMatrix25	90-4SumEntropy	0	0	0	1.00736	0.700435	1.44877	0.96845	0.98913	0.728414	1.34316	0.94417
GrayLevelCooccurenceMatrix25	90-7SumEntropy	0	0	0	0.9885	0.686083	1.42421	0.9505	0.98112	0.72236	1.33257	0.90288
GrayLevelCooccurenceMatrix25	135-1SumEntropy	0	0	0	0.99709	0.692559	1.43551	0.98748	1.00584	0.741037	1.36526	0.97021
GrayLevelCooccurenceMatrix25	135-4SumEntropy	0	0	0	1.00384	0.697311	1.44514	0.98353	0.99714	0.734323	1.354	0.98535
GrayLevelCooccurenceMatrix25	135-7SumEntropy	0	0	0	0.99235	0.689486	1.42825	0.96703	0.98541	0.726199	1.33714	0.92482
GrayLevelCooccurenceMatrix25	-333-1SumVariance	0	0	0	1.23347	0.892082	1.7055	0.20436	1.20643	0.919534	1.58285	0.17556
GrayLevelCooccurenceMatrix25	-333-4SumVariance	0	0	0	1.23109	0.891899	1.69928	0.20611	1.21411	0.928307	1.5879	0.15655
GrayLevelCooccurenceMatrix25	-333-7SumVariance	0	0	0	1.24032	0.898674	1.71185	0.19017	1.22388	0.936011	1.60026	0.13977
GrayLevelCooccurenceMatrix25	0-1SumVariance	0	0	0	1.2343	0.893152	1.70574	0.20217	1.20906	0.92202	1.58545	0.16978
GrayLevelCooccurenceMatrix25	0-4SumVariance	0	0	0	1.23414	0.893929	1.70381	0.20106	1.21062	0.924468	1.58537	0.16477
GrayLevelCooccurenceMatrix25	0-7SumVariance	0	0	0	1.24664	0.904545	1.71811	0.17797	1.22722	0.938993	1.60391	0.13383
GrayLevelCooccurenceMatrix25	45-1SumVariance	0	0	0	1.23918	0.895791	1.7142	0.1952	1.20723	0.91933	1.58529	0.17545
GrayLevelCooccurenceMatrix25	45-4SumVariance	0	0	0	1.23719	0.895965	1.70836	0.1961	1.22167	0.934145	1.5977	0.14363
GrayLevelCooccurenceMatrix25	45-7SumVariance	0	0	0	1.23994	0.897674	1.71269	0.19191	1.22645	0.937897	1.6038	0.13582
GrayLevelCooccurenceMatrix25	90-1SumVariance	0	0	0	1.22984	0.888252	1.70278	0.21268	1.20253	0.915635	1.57929	0.18478
GrayLevelCooccurenceMatrix25	90-4SumVariance	0	0	0	1.22182	0.885312	1.68626	0.22289	1.20933	0.925419	1.58035	0.16386
GrayLevelCooccurenceMatrix25	90-7SumVariance	0	0	0	1.23321	0.895696	1.6979	0.19886	1.21635	0.931842	1.58771	0.14965
GrayLevelCooccurenceMatrix25	135-1SumVariance	0	0	0	1.2281	0.889438	1.69572	0.21197	1.20024	0.915421	1.57367	0.18662
GrayLevelCooccurenceMatrix25	135-4SumVariance	0	0	0	1.22441	0.887599	1.68903	0.21738	1.20783	0.923692	1.57939	0.1676
GrayLevelCooccurenceMatrix25	135-7SumVariance	0	0	0	1.23255	0.891011	1.70499	0.20661	1.21596	0.928226	1.59287	0.1558
GrayLevelCooccurenceMatrix25	-333-1Variance	0	0	0	0.89279	0.573556	1.38969	0.61542	0.89723	0.619113	1.30029	0.56674
GrayLevelCooccurenceMatrix25	-333-4Variance	0	0	0	0.89915	0.583229	1.38619	0.63027	0.88893	0.613718	1.28755	0.53335
GrayLevelCooccurenceMatrix25	-333-7Variance	0	0	0	0.88828	0.571154	1.38148	0.59904	0.87732	0.602215	1.27811	0.49538
GrayLevelCooccurenceMatrix25	0-1Variance	0	0	0	0.89131	0.575124	1.38131	0.6067	0.88897	0.613653	1.28781	0.5337
GrayLevelCooccurenceMatrix25	0-4Variance	0	0	0	0.89137	0.581786	1.36568	0.59729	0.89832	0.628351	1.28428	0.55653
GrayLevelCooccurenceMatrix25	0-7Variance	0	0	0	0.88137	0.573027	1.35565	0.56541	0.88117	0.612986	1.2667	0.49448
GrayLevelCooccurenceMatrix25	45-1Variance	0	0	0	0.87933	0.564124	1.37064	0.57014	0.89156	0.617362	1.28755	0.54043
GrayLevelCooccurenceMatrix25	45-4Variance	0	0	0	0.90837	0.593869	1.38941	0.65759	0.88063	0.607429	1.2767	0.5023
GrayLevelCooccurenceMatrix25	45-7Variance	0	0	0	0.898	0.583666	1.38163	0.62455	0.87152	0.598875	1.26828	0.4725
GrayLevelCooccurenceMatrix25	90-1Variance	0	0	0	0.90739	0.586655	1.40349	0.66232	0.90806	0.629097	1.31074	0.60653
GrayLevelCooccurenceMatrix25	90-4Variance	0	0	0	0.91737	0.600665	1.40107	0.68979	0.89733	0.621272	1.29606	0.5636
GrayLevelCooccurenceMatrix25	90-7Variance	0	0	0	0.89584	0.573798	1.39864	0.62845	0.88272	0.603819	1.29044	0.51964
GrayLevelCooccurenceMatrix25	135-1Variance	0	0	0	0.89751	0.574832	1.40132	0.6343	0.90736	0.625896	1.31541	0.60789
GrayLevelCooccurenceMatrix25	135-4Variance	0	0	0	0.88132	0.558949	1.38963	0.5866	0.88128	0.600477	1.29339	0.51848
GrayLevelCooccurenceMatrix25	135-7Variance	0	0	0	0.88176	0.557183	1.39543	0.59107	0.87759	0.596375	1.29142	0.50766
GrayLevelRunLengthMatrix25	-333GrayLevelNonuniformity	0	0	0	0.92009	0.661992	1.27882	0.62004	0.94474	0.710132	1.25684	0.69628
GrayLevelRunLengthMatrix25	0GrayLevelNonuniformity	0	0	0	0.88664	0.625828	1.25616	0.49847	0.91174	0.675158	1.23122	0.54661
GrayLevelRunLengthMatrix25	90GrayLevelNonuniformity	0	0	0	0.9536	0.680849	1.33562	0.78224	0.97814	0.732697	1.30581	0.88083
GrayLevelRunLengthMatrix25	-333HighGrayLevelRunEmpha	0	0	0	1.17938	0.862522	1.61261	0.30135	1.16588	0.894261	1.51998	0.25673
GrayLevelRunLengthMatrix25	0HighGrayLevelRunEmpha	0	0	0	1.1564	0.84597	1.58074	0.36221	1.1501	0.882787	1.49836	0.30008
GrayLevelRunLengthMatrix25	90HighGrayLevelRunEmpha	0	0	0	1.19937	0.876611	1.64095	0.25569	1.17982	0.904319	1.53925	0.22294
GrayLevelRunLengthMatrix25	-333LongRunEmphasis	0	0	0	1.06472	0.74926	1.51302	0.72648	1.06979	0.798758	1.43278	0.65085
GrayLevelRunLengthMatrix25	0LongRunEmphasis	0	0	0	1.09668	0.764865	1.57245	0.61569	1.09348	0.813026	1.47066	0.5545
GrayLevelRunLengthMatrix25	90LongRunEmphasis	0	0	0	1.036	0.73728	1.45576	0.8385	1.04248	0.783694	1.38671	0.77505
GrayLevelRunLengthMatrix25	-333LongRunHighGrayLevelEmpha	0	0	0	1.06972	0.754459	1.51673	0.70518	1.07262	0.802055	1.43447	0.63641
GrayLevelRunLengthMatrix25	0LongRunHighGrayLevelEmpha	0	0	0	1.10158	0.770176	1.57557	0.59623	1.09598	0.816249	1.47158	0.54215
GrayLevelRunLengthMatrix25	90LongRunHighGrayLevelEmpha	0	0	0	1.04056	0.742544	1.45819	0.81736	1.04527	0.787184	1.38798	0.75957
GrayLevelRunLengthMatrix25	-333LongRunLowGrayLevelEmpha	0	0	0	1.05922	0.743572	1.50885	0.74995	1.06636	0.794888	1.43054	0.66819
GrayLevelRunLengthMatrix25	0LongRunLowGrayLevelEmpha	0	0	0	1.09131	0.759152	1.5688	0.63702	1.09045	0.809317	1.46924	0.56921
GrayLevelRunLengthMatrix25	90LongRunLowGrayLevelEmpha	0	0	0	1.03093	0.731443	1.45304	0.86189	1.03908	0.779575	1.38495	0.79372
GrayLevelRunLengthMatrix25	-333LowGrayLevelRunEmpha	0	0	0	0.82153	0.593804	1.13658	0.23523	0.84616	0.641027	1.11693	0.23827
GrayLevelRunLengthMatrix25	0LowGrayLevelRunEmpha	0	0	0	0.83902	0.606413	1.16085	0.28933	0.85834	0.650527	1.13255	0.28016
GrayLevelRunLengthMatrix25	90LowGrayLevelRunEmpha	0	0	0	0.80706	0.583129	1.11698	0.19608	0.83583	0.632856	1.1039	0.2064
GrayLevelRunLengthMatrix25	-333RunLengthNonuniformity	0	0	0	0.99003	0.690725	1.41903	0.95648	0.94179	0.694765	1.27665	0.69923
GrayLevelRunLengthMatrix25	0RunLengthNonuniformity	0	0	0	0.97673	0.670959	1.42183	0.90217	0.92922	0.677768	1.27396	0.64842
GrayLevelRunLengthMatrix25	90RunLengthNonuniformity	0	0	0	1.0077	0.708642	1.43296	0.96593	0.95837	0.710732	1.29229	0.78042
GrayLevelRunLengthMatrix25	-333RunPercentage	0	0	0	0.97414	0.677631	1.40039	0.88751	0.93834	0.692566	1.27132	0.68124
GrayLevelRunLengthMatrix25	0RunPercentage	0	0	0	0.95051	0.655083	1.37919	0.7893	0.91982	0.674047	1.2552	0.59823
GrayLevelRunLengthMatrix25	90RunPercentage	0	0	0	0.99857	0.697791	1.429	0.99377	0.95924	0.710404	1.29525	0.78594
GrayLevelRunLengthMatrix25	-333ShortRunEmphasis	0	0	0	1.02963	0.719834	1.47276	0.87296	0.96657	0.716364	1.30417	0.82395
GrayLevelRunLengthMatrix25	0ShortRunEmphasis	0	0	0	0.99226	0.685516	1.43626	0.96715	0.94237	0.692076	1.28318	0.70625
GrayLevelRunLengthMatrix25	90ShortRunEmphasis	0	0	0	1.03665	0.728398	1.47534	0.84156	0.97559	0.725862	1.31124	0.86989
GrayLevelRunLengthMatrix25	-333ShortRunHighGrayLevelEmpha	0	0	0	1.05767	0.735175	1.52164	0.76255	0.98902	0.729262	1.3413	0.94338
GrayLevelRunLengthMatrix25	0ShortRunHighGrayLevelEmpha	0	0	0	1.01025	0.694753	1.46903	0.95743	0.95821	0.700942	1.3099	0.78897
GrayLevelRunLengthMatrix25	90ShortRunHighGrayLevelEmpha	0	0	0	1.07071	0.747642	1.53337	0.70928	1.00234	0.741545	1.35484	0.98789
GrayLevelRunLengthMatrix25	-333ShortRunLowGrayLevelEmpha	0	0	0	1.00107	0.703236	1.42504	0.99527	0.94432	0.702732	1.26896	0.70393
GrayLevelRunLengthMatrix25	0ShortRunLowGrayLevelEmpha	0	0	0	0.97371	0.675477	1.40362	0.88646	0.92645	0.682674	1.25729	0.62389
GrayLevelRunLengthMatrix25	90ShortRunLowGrayLevelEmpha	0	0	0	1.00238	0.707991	1.41919	0.9893	0.94928	0.709463	1.27017	0.7261
IntensityHistogram	InterQuartileRange	0	0	0	0.90978	0.630701	1.31233	0.61296	0.90922	0.669625	1.23456	0.542
IntensityHistogram	Kurtosis	0	0	0	0.97817	0.64212	1.4901	0.91814	1.07999	0.82975	1.40569	0.56718
IntensityHistogram	MeanAbsoluteDeviation	0	0	0	0.94871	0.65563	1.37278	0.78001	0.92924	0.679457	1.27084	0.64591
IntensityHistogram	MedianAbsoluteDeviation	0	0	0	0.95104	0.657689	1.37526	0.78967	0.924	0.676961	1.26117	0.61847
IntensityHistogram	5Percentile	0	0	0	1.12071	0.742583	1.69137	0.58734	1.10713	0.787418	1.55665	0.55831
IntensityHistogram	10Percentile	0	0	0	1.25636	0.870189	1.81391	0.22325	1.24021	0.917116	1.67712	0.16209
IntensityHistogram	15Percentile	0	0	0	1.28795	0.921785	1.79956	0.13813	1.2706	0.964142	1.67447	0.08901
IntensityHistogram	20Percentile	0	0	0	1.29132	0.9352	1.78303	0.12042	1.26481	0.967337	1.65375	0.08594
IntensityHistogram	25Percentile	0	0	0	1.30853	0.953832	1.79511	0.09551	1.27719	0.980699	1.66331	0.06946
IntensityHistogram	30Percentile	0	0	0	1.30741	0.953825	1.79208	0.09569	1.27751	0.98183	1.66223	0.06823
IntensityHistogram	35Percentile	0	0	0	1.32602	0.973733	1.80575	0.0733	1.29047	0.995789	1.67237	0.05384
IntensityHistogram	40Percentile	0	0	0	1.31604	0.96586	1.79319	0.08188	1.27881	0.985918	1.65871	0.06387
IntensityHistogram	45Percentile	0	0	0	1.31032	0.95587	1.7962	0.09305	1.27866	0.981982	1.66496	0.068
IntensityHistogram	50Percentile	0	0	0	1.31508	0.960927	1.79977	0.08709	1.27412	0.977745	1.66031	0.07291
IntensityHistogram	55Percentile	0	0	0	1.30757	0.953697	1.79275	0.09582	1.26573	0.969487	1.6525	0.08324
IntensityHistogram	60Percentile	0	0	0	1.2653	0.918663	1.74274	0.14969	1.23341	0.941844	1.61523	0.12735
IntensityHistogram	65Percentile	0	0	0	1.26157	0.916926	1.73576	0.1535	1.2229	0.932572	1.6036	0.14562
IntensityHistogram	70Percentile	0	0	0	1.22359	0.888745	1.68459	0.21609	1.18851	0.904399	1.56187	0.2153
IntensityHistogram	75Percentile	0	0	0	1.20419	0.873388	1.66029	0.25686	1.17851	0.896297	1.54958	0.23956
IntensityHistogram	80Percentile	0	0	0	1.16495	0.848462	1.5995	0.34518	1.13446	0.862782	1.4917	0.36639
IntensityHistogram	85Percentile	0	0	0	1.14785	0.83896	1.57047	0.38862	1.12273	0.855598	1.47326	0.40368
IntensityHistogram	90Percentile	0	0	0	1.10456	0.805126	1.51537	0.53761	1.08099	0.820828	1.42362	0.57929
IntensityHistogram	95Percentile	0	0	0	1.09428	0.798454	1.49969	0.5753	1.06787	0.810184	1.40753	0.64117
IntensityHistogram	5PercentileArea	0	0	0	1.15221	0.765208	1.73493	0.49747	1.13693	0.809564	1.59667	0.45888
IntensityHistogram	10PercentileArea	0	0	0	1.2558	0.876558	1.79911	0.21432	1.23504	0.918452	1.66078	0.1624
IntensityHistogram	15PercentileArea	0	0	0	1.28338	0.921945	1.78652	0.13931	1.26902	0.96564	1.6677	0.08741
IntensityHistogram	20PercentileArea	0	0	0	1.30101	0.937946	1.80461	0.11496	1.28521	0.981091	1.68359	0.06854
IntensityHistogram	25PercentileArea	0	0	0	1.31785	0.954678	1.81917	0.09334	1.29166	0.988399	1.68797	0.06086
IntensityHistogram	30PercentileArea	0	0	0	1.31846	0.960976	1.80891	0.08666	1.28549	0.987017	1.67422	0.06246
IntensityHistogram	35PercentileArea	0	0	0	1.32495	0.970906	1.80808	0.07609	1.28656	0.990532	1.67105	0.05893
IntensityHistogram	40PercentileArea	0	0	0	1.32423	0.972572	1.80303	0.07452	1.28482	0.990495	1.66661	0.05902
IntensityHistogram	45PercentileArea	0	0	0	1.32037	0.96947	1.79827	0.07786	1.27981	0.98605	1.66108	0.06368
IntensityHistogram	50PercentileArea	0	0	0	1.31693	0.965703	1.79592	0.08194	1.274	0.979997	1.6562	0.07044
IntensityHistogram	55PercentileArea	0	0	0	1.30344	0.952908	1.78293	0.09729	1.26116	0.967481	1.64398	0.08623
IntensityHistogram	60PercentileArea	0	0	0	1.28194	0.935256	1.75712	0.12262	1.24217	0.950974	1.62253	0.11158
IntensityHistogram	65PercentileArea	0	0	0	1.25899	0.917419	1.72773	0.1538	1.22309	0.934881	1.60015	0.14188
IntensityHistogram	70PercentileArea	0	0	0	1.22671	0.892675	1.68575	0.20768	1.1952	0.911673	1.56692	0.19683
IntensityHistogram	75PercentileArea	0	0	0	1.19256	0.865389	1.64341	0.28175	1.16796	0.888624	1.53511	0.26559
IntensityHistogram	80PercentileArea	0	0	0	1.16849	0.850961	1.60453	0.33583	1.14285	0.870085	1.50114	0.3372
IntensityHistogram	85PercentileArea	0	0	0	1.15184	0.841596	1.57645	0.37728	1.12687	0.858559	1.47905	0.38931
IntensityHistogram	90PercentileArea	0	0	0	1.14643	0.845111	1.55517	0.37977	1.11457	0.853037	1.45629	0.42662
IntensityHistogram	95PercentileArea	0	0	0	1.0953	0.802698	1.49454	0.56596	1.0715	0.816192	1.40667	0.61896
IntensityHistogram	0.25Quantile	0	0	0	1.30853	0.953832	1.79511	0.09551	1.27719	0.980699	1.66331	0.06946
IntensityHistogram	0.5Quantile	0	0	0	1.31508	0.960927	1.79977	0.08709	1.27412	0.977745	1.66031	0.07291
IntensityHistogram	0.75Quantile	0	0	0	1.20419	0.873388	1.66029	0.25686	1.17851	0.896297	1.54958	0.23956
IntensityHistogram	0.975Quantile	0	0	0	1.06105	0.766535	1.4687	0.72092	1.03324	0.775791	1.37613	0.82302
IntensityHistogram	Range	0	0	0	0.98523	0.657554	1.4762	0.94249	1.07096	0.807203	1.42089	0.63462
IntensityHistogram	Skewness	0	0	0	0.74942	0.4905	1.14501	0.18226	0.83242	0.585908	1.18264	0.30595
NeighborIntensityDifference25	Busyness	0	0	0	0.87129	0.590329	1.28597	0.48789	0.77872	0.556192	1.09027	0.14522
NeighborIntensityDifference25	Coarseness	0	0	0	0.95624	0.662529	1.38018	0.81112	1.02824	0.760906	1.3895	0.85616
NeighborIntensityDifference25	Complexity	0	0	0	0.79442	0.298682	2.11297	0.64472	0.87552	0.487048	1.57383	0.65682
NeighborIntensityDifference25	Contrast	0	0	0	0.94597	0.643977	1.38959	0.77712	0.85345	0.610987	1.19215	0.35275
NeighborIntensityDifference25	TextureStrength	0	0	0	0.51681	0.217197	1.22972	0.13559	0.52293	0.254455	1.07467	0.07772
Shape	Compactness1	1	1	1	1.41534	1.07882	1.85683	0.01215	1.84399	1.42332	2.38898	0
Shape	Compactness2	0	1	0	1.23112	0.953548	1.58948	0.1107	1.56525	1.22909	1.99333	0.00028
Shape	Convex	1	1	1	0.71214	0.541459	0.936625	0.01517	0.71065	0.568276	0.888702	0.00275
Shape	ConvexHullVolume	1	1	1	1.411	1.09268	1.82205	0.0083	1.76969	1.40075	2.23578	0
Shape	Mass	1	1	1	1.40935	1.09143	1.81988	0.00852	1.77778	1.40535	2.24893	0
Shape	Max3DDiameter	1	1	1	1.72632	1.26836	2.34963	0.00052	1.92394	1.47122	2.51599	0
Shape	MeanBreadth	1	1	1	1.63124	1.20578	2.20682	0.00151	1.8825	1.44148	2.45845	0
Shape	NumberOfVoxel	1	1	1	1.52607	1.15599	2.0146	0.00285	1.66623	1.31553	2.1104	2e-05
Shape	Roundness	0	0	0	0.83299	0.559409	1.24035	0.36833	0.98921	0.710827	1.37661	0.9487
Shape	SphericalDisproportion	0	1	0	0.6466	0.412198	1.01431	0.05768	0.50067	0.32758	0.765231	0.00139
Shape	Sphericity	0	1	0	1.35787	0.979557	1.8823	0.06635	1.73611	1.28092	2.35308	0.00038
Shape	SurfaceArea	1	1	1	1.65743	1.22622	2.24028	0.00101	1.90281	1.45954	2.48069	0
Shape	SurfaceAreaDensity	1	1	1	0.47082	0.252104	0.879284	0.01809	0.32882	0.177592	0.608833	0.0004
Shape	Volume	1	1	1	1.40801	1.09007	1.81869	0.00878	1.77517	1.40312	2.24589	0
Shape	VoxelSize	0	1	0	1.22801	0.950411	1.58667	0.11618	1.31149	1.06804	1.61046	0.00965

## Sheet: Transcriptome mRNA
Table S2. D. Univariate COX regression for transcriptome mRNA data
	P value			OS				DFS
Gene symbol	OS p<0.01	DFS p<0.01	Both p<0.01	HR	low 95%CI	high 95%CI	p vlue	HR	low 95%CI	high 95%CI	p vlue
TSPAN6	0	0	0	0.92537	0.841771	1.01728	0.10839	0.95484	0.88617	1.02883	0.22495
DPM1	0	0	0	1.06314	1.0075	1.12187	0.02559	1.04572	0.997379	1.09641	0.06419
FGR	0	0	0	0.93499	0.821149	1.06461	0.31022	0.90277	0.80404	1.01362	0.08341
CFH	0	0	0	1.02776	1.00356	1.05256	0.02438	1.02289	1.00091	1.04534	0.041
FUCA2	0	0	0	0.99986	0.95832	1.0432	0.99478	1.00688	0.970543	1.04456	0.71467
NFYA	0	0	0	0.93713	0.796232	1.10297	0.43476	0.93163	0.811507	1.06953	0.31464
NIPAL3	1	1	1	0.77241	0.656996	0.908098	0.00176	0.83904	0.739194	0.952366	0.00663
LAS1L	0	0	0	0.97881	0.768719	1.24631	0.86204	1.031	0.834392	1.27394	0.77734
ENPP4	0	0	0	0.91985	0.846343	0.99973	0.04929	0.9473	0.884043	1.01508	0.12465
SEMA3F	0	0	0	0.97614	0.942061	1.01145	0.18294	0.9972	0.968465	1.0268	0.85113
ANKIB1	0	1	0	0.90763	0.841247	0.979248	0.01238	0.91801	0.862824	0.97672	0.00684
KRIT1	0	0	0	0.88975	0.729192	1.08565	0.24991	0.87015	0.734021	1.03152	0.10908
BAD	0	0	0	0.99629	0.975629	1.01738	0.72773	0.99472	0.974815	1.01502	0.60742
LAP3	0	0	0	0.99416	0.975607	1.01306	0.54229	0.99287	0.976643	1.00938	0.39487
CD99	0	1	0	1.01278	1.00288	1.02278	0.01118	1.01276	1.00381	1.02179	0.00514
AOC1	0	1	0	0.9921	0.985763	0.99848	0.01539	0.99273	0.987545	0.997935	0.00632
LASP1	1	0	0	0.95667	0.927131	0.987143	0.00563	0.96832	0.942085	0.995271	0.02151
SNX11	1	1	1	0.71847	0.578454	0.892362	0.00279	0.76804	0.634964	0.929012	0.00656
TMEM176A	1	1	1	0.98987	0.983991	0.995787	0.00082	0.99339	0.988565	0.998222	0.00734
M6PR	0	0	0	0.97379	0.933332	1.016	0.22001	0.97827	0.943507	1.01431	0.23395
CFLAR	0	0	0	0.91923	0.828483	1.01991	0.11226	0.91063	0.832755	0.995785	0.04013
TFPI	0	1	0	1.01217	0.999399	1.02511	0.06187	1.01827	1.00554	1.03117	0.00478
RBM5	0	0	0	1.11464	0.993538	1.2505	0.06438	1.03579	0.928824	1.15506	0.5272
SLC7A2	1	1	1	1.01594	1.00408	1.02793	0.00833	1.01903	1.00688	1.03133	0.00209
ARF5	0	0	0	1.01455	0.995712	1.03373	0.1307	1.01252	0.996199	1.0291	0.13328
POLDIP2	0	0	0	0.98429	0.95908	1.01017	0.23182	0.98964	0.967976	1.01178	0.35634
PLXND1	0	0	0	1.00007	0.976038	1.02469	0.99522	1.00323	0.982626	1.02428	0.76043
AK2	0	0	0	0.97014	0.913007	1.03086	0.32776	0.98332	0.933295	1.03603	0.52775
FKBP4	0	0	0	0.99335	0.952054	1.03642	0.75794	0.98201	0.936917	1.02926	0.44897
KDM1A	0	0	0	1.09519	0.966486	1.24101	0.15401	1.05026	0.928581	1.18786	0.43507
RBM6	0	0	0	1.06256	1.01236	1.11524	0.01398	1.02652	0.977975	1.07749	0.28975
RECQL	0	0	0	0.9639	0.866039	1.07281	0.50083	0.96624	0.881728	1.05886	0.46214
HSPB6	0	0	0	0.99698	0.971902	1.02271	0.81621	0.99611	0.974365	1.01834	0.72937
NDUFAB1	0	0	0	0.96912	0.928144	1.0119	0.1547	0.98387	0.952301	1.01649	0.32826
PDK4	0	0	0	0.99995	0.99807	1.00183	0.9542	1.00022	0.99881	1.00163	0.76321
SLC25A13	0	0	0	0.89853	0.810205	0.996475	0.04269	0.9242	0.847901	1.00736	0.07292
ST7	0	0	0	0.844	0.692367	1.02885	0.09324	0.96241	0.824948	1.12277	0.62602
CDC27	0	0	0	1.03859	0.917565	1.17557	0.5492	1.01467	0.913424	1.12713	0.78604
HCCS	0	0	0	0.91853	0.794627	1.06175	0.25037	0.9138	0.806896	1.03488	0.15562
DVL2	0	0	0	1.06913	0.811284	1.40894	0.63497	1.0183	0.798158	1.29917	0.88398
UPF1	1	1	1	0.81176	0.719945	0.915285	0.00066	0.83675	0.754072	0.928492	0.00079
SKAP2	0	0	0	0.96375	0.916463	1.01348	0.15035	0.97156	0.931562	1.01328	0.17849
SLC25A5	0	0	0	0.99756	0.991287	1.00388	0.44739	0.99838	0.993754	1.00303	0.49399
POLR2J	0	0	0	1.00575	0.978783	1.03347	0.67914	1.00004	0.974938	1.02579	0.99765
CIAPIN1	0	0	0	0.84727	0.734586	0.977231	0.02283	0.87599	0.775936	0.988946	0.03238
SPPL2B	0	0	0	1.08355	0.990381	1.18548	0.0802	1.02953	0.941043	1.12633	0.52558
COPZ2	0	0	0	1.03403	0.986928	1.08339	0.15943	1.02667	0.98471	1.07042	0.21624
CREBBP	1	1	1	0.78988	0.670464	0.930573	0.0048	0.81206	0.706773	0.933034	0.0033
WDR54	0	0	0	0.93005	0.843954	1.02492	0.14343	0.97397	0.914226	1.03763	0.41423
KMT2E	0	0	0	0.91126	0.827885	1.00305	0.05769	0.92445	0.851494	1.00365	0.06105
RHBDD2	0	0	0	1.00373	0.987463	1.02028	0.65514	1.00221	0.987568	1.01707	0.76817
IBTK	0	0	0	0.87765	0.763931	1.00829	0.06526	0.89422	0.797554	1.00261	0.05545
FBXL3	0	0	0	0.9104	0.820607	1.01002	0.07641	0.93106	0.853981	1.0151	0.10521
ITGAL	0	0	0	0.98365	0.927784	1.04287	0.58038	0.97928	0.929585	1.03163	0.43079
PDK2	1	0	0	0.84415	0.769284	0.926293	0.00035	0.90898	0.84166	0.981689	0.01507
ITGA3	0	0	0	0.99469	0.982314	1.00723	0.4047	0.99263	0.980311	1.0051	0.24547
LAMP2	0	0	0	0.99565	0.973068	1.01878	0.70991	0.9968	0.977822	1.01616	0.74389
GDE1	0	0	0	0.98042	0.901852	1.06584	0.64277	0.97737	0.908858	1.05105	0.53708
C19orf60	0	0	0	1.00441	0.958876	1.05211	0.85251	0.98946	0.935545	1.04649	0.71096
TMEM98	0	0	0	0.94266	0.88629	1.00262	0.06053	0.94287	0.893812	0.994614	0.0309
MAP3K14	0	0	0	0.89727	0.809626	0.994398	0.03871	0.92713	0.854872	1.0055	0.06759
TMEM132A	1	1	1	1.17269	1.06514	1.2911	0.00117	1.1497	1.05439	1.25362	0.00158
AP2B1	1	0	0	0.93904	0.902992	0.976521	0.00163	0.9664	0.937241	0.996461	0.02875
CX3CL1	1	1	1	0.94497	0.92498	0.965396	0	0.96271	0.946417	0.979289	1e-05
SPATA20	0	0	0	1.01283	0.964616	1.06344	0.6085	1.00733	0.964833	1.05169	0.73975
TNFRSF12A	0	0	0	0.99463	0.985978	1.00337	0.22783	0.99441	0.986659	1.00221	0.16019
RALA	0	0	0	1.03819	0.972213	1.10865	0.26324	1.02958	0.971813	1.09078	0.32248
ALDH3B1	0	0	0	1.00904	0.926412	1.09904	0.83653	0.95713	0.885787	1.03421	0.26752
USH1C	1	0	0	0.96594	0.943711	0.988699	0.00353	0.97611	0.956846	0.995762	0.01737
GGCT	0	0	0	1.11247	1.01439	1.22003	0.02362	1.08404	0.997462	1.17815	0.05743
PAF1	0	0	0	0.93766	0.875783	1.0039	0.06462	0.95935	0.902087	1.02025	0.18618
VPS41	0	0	0	0.87287	0.759191	1.00357	0.05613	0.9119	0.813707	1.02195	0.11264
ELAC2	0	0	0	0.93207	0.82383	1.05453	0.26401	0.94593	0.851268	1.05113	0.30156
SCIN	0	0	0	0.96874	0.911372	1.02974	0.308	0.9718	0.923495	1.02262	0.27146
ARSD	1	1	1	0.86747	0.795416	0.946041	0.00131	0.90688	0.850676	0.966788	0.00274
PNPLA4	1	1	1	0.77038	0.649962	0.91311	0.00263	0.80189	0.696659	0.923005	0.0021
ADIPOR2	0	0	0	0.99639	0.943853	1.05186	0.89602	0.9854	0.931169	1.04278	0.61053
MARK4	0	0	0	0.92433	0.723163	1.18145	0.52972	0.90793	0.734587	1.12217	0.37157
PROM1	0	0	0	0.96436	0.925927	1.00439	0.08035	0.99014	0.97357	1.00699	0.24945
CCDC124	0	0	0	0.99324	0.958643	1.02909	0.70772	0.99935	0.970777	1.02876	0.96514
PAFAH1B1	0	0	0	0.93709	0.876605	1.00174	0.05625	0.94241	0.89083	0.996986	0.0389
KIAA0100	0	0	0	0.93578	0.876323	0.999261	0.04747	0.95757	0.90813	1.00971	0.10903
TRAPPC6A	0	0	0	0.93481	0.877379	0.996004	0.03716	0.9645	0.918969	1.01228	0.14279
RPUSD1	0	0	0	1.02036	0.876612	1.18767	0.79475	0.98066	0.856595	1.12269	0.77723
RHBDF1	0	0	0	1.11475	1.00197	1.24023	0.04591	1.06717	0.963121	1.18246	0.21426
LUC7L	1	0	0	1.11839	1.03523	1.20823	0.00453	1.05531	0.978449	1.1382	0.16288
TSR3	0	0	0	0.98526	0.954168	1.01736	0.36397	0.99556	0.97236	1.01931	0.71152
PIGQ	0	0	0	0.98584	0.9012	1.07843	0.7555	0.97266	0.89436	1.05782	0.51743
TEAD3	0	0	0	1.06087	0.947523	1.18778	0.30542	1.033	0.93351	1.1431	0.52975
DNAJC11	1	0	0	0.78391	0.662805	0.927145	0.00446	0.83327	0.720922	0.963122	0.01357
MYLIP	0	0	0	0.94436	0.895261	0.996148	0.03558	0.96147	0.920596	1.00414	0.07623
PSMB1	0	0	0	1.00437	0.989393	1.01959	0.56918	1.00386	0.990761	1.01713	0.56518
NADK	0	0	0	1.12594	0.941013	1.34721	0.19503	1.03001	0.883487	1.20084	0.70565
CYTH3	0	0	0	1.01658	0.883827	1.16929	0.81781	1.00343	0.889191	1.13236	0.95571
SYPL1	0	0	0	0.98367	0.963798	1.00394	0.11362	0.9889	0.972125	1.00597	0.20119
CYB561	0	0	0	0.90775	0.826694	0.996747	0.04253	0.92123	0.84896	0.999643	0.049
SPAG9	0	0	0	0.9173	0.849462	0.990557	0.02765	0.9317	0.87484	0.992265	0.02766
SS18L2	0	0	0	1.17234	1.01906	1.34867	0.02614	1.11797	0.984429	1.26962	0.08578
MPND	1	0	0	0.80692	0.708632	0.918842	0.00121	0.87143	0.782652	0.970278	0.01207
MGST1	0	0	0	0.99836	0.966297	1.03147	0.92127	1.00235	0.975337	1.03012	0.86622
NFIX	0	0	0	0.93849	0.871022	1.01117	0.09527	0.96802	0.912189	1.02727	0.28359
ST3GAL1	0	0	0	1.00156	0.90842	1.10425	0.97503	1.02462	0.950043	1.10507	0.52815
IL32	0	0	0	0.99441	0.986292	1.00259	0.17933	0.99542	0.988557	1.00233	0.19417
MED24	0	0	0	0.93383	0.782922	1.11383	0.44649	0.94953	0.813464	1.10835	0.51161
HEATR5B	0	0	0	0.81654	0.671798	0.992467	0.04175	0.85796	0.724986	1.01532	0.0746
SEC62	1	0	0	0.92687	0.882982	0.972943	0.00216	0.95393	0.916626	0.992742	0.02047
RPS20	0	0	0	1.0022	1.00029	1.0041	0.02305	1.00175	1.00001	1.0035	0.04967
CSDE1	0	0	0	0.9895	0.976835	1.00232	0.10815	0.9935	0.982887	1.00423	0.23434
UBE3C	0	0	0	0.90921	0.800843	1.03224	0.14159	0.92558	0.831216	1.03065	0.1586
VTA1	0	0	0	0.99624	0.808758	1.22718	0.97175	0.99723	0.83698	1.18817	0.97523
MLXIPL	0	0	0	1.0026	0.964241	1.04247	0.89638	0.99167	0.948009	1.03733	0.71574
BAZ1B	0	0	0	0.93811	0.865129	1.01724	0.12201	0.93532	0.872364	1.00281	0.05996
RANBP9	0	0	0	0.9581	0.847872	1.08267	0.49249	0.9525	0.859728	1.05527	0.35192
METTL13	1	1	1	0.72971	0.609554	0.873566	0.0006	0.80236	0.685459	0.939194	0.00613
ZNF207	0	0	0	1.21731	0.952791	1.55526	0.11569	1.09212	0.888423	1.34252	0.40276
UQCRC1	0	0	0	0.98609	0.961694	1.0111	0.27325	0.99107	0.972711	1.00978	0.34689
STARD3NL	0	0	0	0.98263	0.900718	1.072	0.69311	1.0085	0.939642	1.0824	0.81454
CD9	0	0	0	0.98682	0.971979	1.00188	0.08616	0.99152	0.979771	1.0034	0.16139
NCAPD2	1	1	1	1.11862	1.04213	1.20074	0.00192	1.11194	1.04137	1.18728	0.00152
IFFO1	0	0	0	1.12811	1.01792	1.25022	0.02152	1.06288	0.964999	1.17068	0.21607
SEMA3G	0	0	0	0.90789	0.824011	1.00031	0.05074	0.91579	0.845158	0.992322	0.03169
NISCH	0	0	0	1.04784	0.931546	1.17865	0.43618	1.00693	0.906312	1.1187	0.89775
STAB1	0	0	0	1.03862	0.994521	1.08469	0.08703	1.03301	0.994344	1.07316	0.09518
FUZ	0	0	0	0.88272	0.770364	1.01146	0.07251	0.90412	0.804647	1.0159	0.09012
SLC6A13	0	0	0	0.99288	0.981758	1.00414	0.21382	0.99528	0.986039	1.00461	0.32051
IDS	0	0	0	1.0022	0.945166	1.06266	0.94148	1.00702	0.95934	1.05708	0.77735
CD4	0	0	0	1.00108	0.975723	1.0271	0.93449	1.00247	0.980236	1.02519	0.82942
LRRC23	0	0	0	0.85319	0.720069	1.01093	0.06659	0.88402	0.765278	1.02118	0.0939
SCMH1	0	0	0	0.94557	0.863131	1.03588	0.22916	0.96424	0.891736	1.04263	0.36109
FYN	0	0	0	0.98591	0.902005	1.07762	0.75446	1.01446	0.941282	1.09333	0.70706
HIVEP2	0	0	0	0.89036	0.760684	1.04214	0.14818	0.90847	0.795067	1.03806	0.15825
FMO1	1	0	0	0.93203	0.895543	0.969985	0.00055	0.96441	0.937184	0.992424	0.01309
TCEB3	0	0	0	1.00738	0.824869	1.23027	0.94251	0.99716	0.840456	1.18309	0.97401
LYPLA2	0	0	0	0.97428	0.932519	1.0179	0.24355	0.97671	0.94091	1.01386	0.21612
MRC2	1	1	1	1.02175	1.00799	1.03571	0.00188	1.01882	1.00553	1.03229	0.00538
TSPAN9	0	0	0	1.00517	0.977181	1.03397	0.72034	1.01814	0.994514	1.04233	0.13328
AKAP8L	1	0	0	1.15997	1.04838	1.28345	0.00404	1.08493	0.984349	1.1958	0.10058
UTP18	0	0	0	0.971	0.841179	1.12088	0.68781	0.9825	0.871292	1.10791	0.77337
RNF216	0	0	0	0.87163	0.691186	1.09916	0.24561	0.89684	0.734824	1.09459	0.28417
TTC19	1	1	1	0.79143	0.668463	0.937006	0.00662	0.82429	0.716351	0.948499	0.00697
PTBP1	0	0	0	0.96019	0.901758	1.0224	0.2046	0.96752	0.918405	1.01926	0.21407
PIK3C2A	0	0	0	0.9271	0.843181	1.01938	0.11792	0.92549	0.854414	1.00248	0.05752
PLAUR	1	1	1	1.08671	1.05258	1.12194	0	1.08754	1.05504	1.12104	0
WIZ	0	0	0	0.96855	0.760555	1.23341	0.79555	0.987	0.801578	1.21533	0.90192
RABGAP1	0	0	0	0.862	0.728223	1.02037	0.0844	0.86355	0.74812	0.996797	0.04507
DCN	1	0	0	1.01844	1.00552	1.03155	0.00507	1.01303	1.00037	1.02586	0.04377
QPCTL	0	0	0	1.04956	0.922492	1.19413	0.46251	1.05266	0.940042	1.17877	0.37406
PPP5C	0	0	0	1.13911	0.89617	1.44789	0.28722	1.07705	0.862013	1.34574	0.51361
MAP4K3	0	0	0	1.04733	0.920078	1.19217	0.48415	1.01209	0.892356	1.1479	0.8516
TYROBP	0	0	0	0.99907	0.994401	1.00376	0.69707	0.9992	0.995135	1.00328	0.70006
TMEM159	0	0	0	0.93781	0.889034	0.989258	0.01844	0.97184	0.933606	1.01165	0.16311
ERCC1	0	0	0	1.06733	0.946701	1.20333	0.2869	1.06072	0.956177	1.1767	0.26546
LTF	0	0	0	0.99814	0.992523	1.00379	0.51883	0.99785	0.992877	1.00285	0.39949
NR1H4	0	0	0	1.00463	0.954511	1.05738	0.85948	1.00821	0.965323	1.05301	0.71244
ELOVL5	0	0	0	1.00006	0.964032	1.03743	0.99749	0.99367	0.961465	1.02695	0.70563
ALOX5	0	0	0	0.98875	0.956782	1.02179	0.50008	0.9793	0.950124	1.00937	0.17522
CALCOCO1	0	0	0	0.91835	0.832961	1.01249	0.08716	0.92142	0.847476	1.00181	0.05519
UBR7	0	0	0	0.94084	0.859458	1.02993	0.18642	0.94715	0.87791	1.02185	0.16098
MAP4K5	0	0	0	1.13136	0.940956	1.36029	0.1893	1.08531	0.922721	1.27653	0.32279
EHD3	0	0	0	0.89735	0.805536	0.999627	0.04921	0.92622	0.847921	1.01174	0.08893
PSMC4	0	0	0	1.00014	0.955605	1.04675	0.99516	1.0029	0.96453	1.04278	0.8844
MAN2B2	0	0	0	0.79413	0.660027	0.955477	0.01458	0.88989	0.768017	1.03112	0.12058
SLC25A39	0	0	0	1.01504	0.994736	1.03576	0.14742	1.00917	0.989856	1.02886	0.35434
MVP	0	0	0	0.98164	0.964817	0.998758	0.03565	0.99072	0.977511	1.00411	0.17378
NUB1	0	0	0	0.9424	0.860624	1.03194	0.20014	0.94862	0.879574	1.0231	0.17134
PGM3	0	0	0	1.08574	0.876026	1.34565	0.45251	1.00202	0.830581	1.20885	0.98317
CLK1	0	0	0	1.0299	1.00043	1.06023	0.04659	1.01419	0.987203	1.04191	0.30559
RNF14	0	0	0	0.9309	0.859242	1.00854	0.07981	0.96148	0.902145	1.02472	0.22677
DNASE1L1	0	0	0	0.86202	0.698612	1.06366	0.16622	0.91883	0.761573	1.10855	0.3767
HEBP1	0	0	0	1.00589	0.906853	1.11574	0.91159	0.97862	0.892306	1.07329	0.64638
UFL1	0	0	0	0.99656	0.916816	1.08323	0.9354	0.99662	0.931517	1.06629	0.92184
ZC3H3	0	0	0	1.15368	1.02576	1.29755	0.01712	1.09908	0.984605	1.22688	0.09231
CAPN1	0	0	0	0.93005	0.87414	0.98953	0.02186	0.95895	0.912876	1.00734	0.09522
MDH1	0	0	0	0.95829	0.916278	1.00222	0.06252	0.9757	0.941232	1.01143	0.18014
SLC30A9	1	1	1	0.8556	0.777832	0.941148	0.00134	0.87702	0.811186	0.948188	0.00098
MTMR11	0	0	0	0.97773	0.926808	1.03145	0.40913	0.98161	0.937699	1.02758	0.42659
COX15	1	1	1	0.83363	0.756155	0.919054	0.00026	0.87291	0.805368	0.946122	0.00094
ZMYND11	0	0	0	0.9317	0.871955	0.995528	0.03639	0.94235	0.891414	0.996193	0.03619
WAS	0	0	0	1.00703	0.94623	1.07172	0.82557	1.00499	0.951064	1.06198	0.85947
BID	1	1	1	1.36384	1.20076	1.54905	0	1.29668	1.14734	1.46547	3e-05
XYLT2	0	0	0	0.85269	0.737458	0.985946	0.03147	0.89426	0.791746	1.01005	0.07198
NUDCD3	0	0	0	0.86413	0.74103	1.00768	0.06256	0.89906	0.791489	1.02126	0.10173
CHDH	1	1	1	0.80907	0.728128	0.89901	8e-05	0.86562	0.797544	0.939506	0.00055
GLT8D1	0	0	0	1.06743	0.971886	1.17236	0.17264	1.0562	0.968477	1.15187	0.21649
ATP2C1	0	0	0	0.94488	0.87578	1.01945	0.14348	0.96281	0.904383	1.02501	0.23544
RALBP1	0	0	0	0.90575	0.834062	0.983603	0.01861	0.9336	0.870812	1.00091	0.05307
RUFY3	0	0	0	1.04516	0.941078	1.16075	0.4092	0.98332	0.886717	1.09045	0.74988
WWTR1	0	0	0	0.9646	0.933558	0.996678	0.03078	0.97949	0.954149	1.00549	0.12117
AGPS	0	0	0	0.89708	0.814581	0.987935	0.02733	0.93091	0.860404	1.00718	0.07475
CXorf56	0	0	0	0.79634	0.666747	0.95112	0.01197	0.83071	0.713316	0.967414	0.01702
TTC27	0	0	0	0.93494	0.753891	1.15945	0.5401	1.00485	0.836714	1.20675	0.95873
SYT13	0	0	0	0.99314	0.973772	1.0129	0.49351	0.99569	0.979795	1.01184	0.59881
SNAI2	1	1	1	1.12496	1.07563	1.17656	0	1.12156	1.07635	1.16866	0
CD74	0	0	0	0.9999	0.999547	1.00025	0.58796	1.00004	0.999746	1.00033	0.80829
NCDN	0	0	0	0.81671	0.6663	1.00108	0.05121	0.9119	0.761742	1.09167	0.31505
ADGRA2	0	0	0	0.99597	0.948416	1.0459	0.87144	0.99268	0.951836	1.03529	0.73192
RUNX3	0	0	0	0.92526	0.8438	1.01458	0.0985	0.91859	0.846478	0.996837	0.04177
SERPINB1	0	0	0	0.98975	0.950438	1.03069	0.61831	0.99649	0.962669	1.03151	0.84196
SLC7A9	1	0	0	0.88374	0.806981	0.967805	0.00768	0.92979	0.87057	0.993051	0.03019
FHL1	0	0	0	0.99549	0.988995	1.00203	0.17568	0.99432	0.988293	1.00038	0.06659
RTFDC1	0	0	0	0.93273	0.856652	1.01556	0.10862	0.97334	0.906514	1.0451	0.45662
RNF10	0	0	0	1.04864	0.966215	1.13811	0.25545	1.02422	0.953543	1.10013	0.51184
ZDHHC6	0	0	0	0.89497	0.799336	1.00206	0.0543	0.89479	0.813247	0.984501	0.02258
RNH1	0	0	0	0.91359	0.834754	0.999858	0.04965	0.9513	0.882585	1.02536	0.1918
NDUFS1	1	1	1	0.78373	0.687565	0.893346	0.00026	0.85159	0.767672	0.944682	0.0024
RB1CC1	0	0	0	1.06178	0.925169	1.21857	0.39365	1.03297	0.919302	1.1607	0.58552
ERP44	0	0	0	0.95512	0.864973	1.05466	0.36395	0.96041	0.879222	1.04908	0.37
ALAS1	0	0	0	0.94222	0.861473	1.03053	0.19288	0.94363	0.873554	1.01933	0.14056
BIRC3	0	0	0	1.00386	0.98586	1.02218	0.67619	1.00329	0.987967	1.01884	0.67564
AKAP11	0	0	0	0.9075	0.806136	1.02161	0.10823	0.91302	0.826409	1.0087	0.07353
DERA	0	0	0	0.96914	0.933764	1.00585	0.09849	0.9654	0.934351	0.997486	0.03478
STRAP	0	0	0	0.99551	0.964511	1.02751	0.78025	0.99805	0.971456	1.02538	0.88725
ABCC2	0	0	0	1.02915	0.958958	1.10447	0.4254	1.01531	0.953844	1.08073	0.63346
DEF6	0	0	0	1.03092	0.950085	1.11863	0.46483	1.0001	0.928828	1.07684	0.99784
PLEKHO1	0	0	0	1.0636	1.00882	1.12136	0.02228	1.05317	1.00422	1.1045	0.03286
GCLM	0	0	0	1.04661	0.929801	1.1781	0.45056	1.02643	0.928065	1.13523	0.61182
UBR2	1	1	1	0.81237	0.696396	0.947656	0.00819	0.82749	0.728448	0.939994	0.0036
EHD2	0	0	0	0.99489	0.985422	1.00445	0.2941	0.9958	0.98779	1.00387	0.30752
CCDC28A	1	0	0	0.91153	0.852883	0.974211	0.00633	0.94149	0.891984	0.993747	0.02872
RRAGD	0	0	0	0.94059	0.885851	0.998707	0.04524	0.95985	0.915204	1.00667	0.09168
PHF20	0	0	0	0.89328	0.679054	1.1751	0.41988	0.90078	0.713814	1.1367	0.37863
NR1H3	0	0	0	1.02375	0.9379	1.11748	0.59936	1.01328	0.936889	1.09589	0.74149
TYMP	0	0	0	1.01284	0.995668	1.03029	0.14381	1.00865	0.993481	1.02405	0.26539
NCAPH2	0	0	0	0.99995	0.91902	1.08801	0.99905	1.00658	0.938115	1.08004	0.85516
TOMM34	0	0	0	1.04039	1.00028	1.08212	0.04838	1.03395	0.995845	1.07352	0.08134
SEC63	0	0	0	0.98711	0.886637	1.09898	0.81278	0.98883	0.904156	1.08142	0.80563
KPNA6	0	0	0	0.88036	0.785116	0.987166	0.02917	0.9006	0.818117	0.991407	0.03266
VIM	0	0	0	1.00052	0.99954	1.0015	0.29713	1.00058	0.999757	1.0014	0.16997
FAS	0	0	0	0.96659	0.901357	1.03655	0.34055	0.95338	0.895598	1.01489	0.13448
RNASET2	0	0	0	1.00871	0.999125	1.01838	0.07472	1.00537	0.996556	1.01425	0.23297
CD44	0	0	0	1.01497	1.00075	1.0294	0.03907	1.01398	1.00024	1.0279	0.04599
BTN3A1	0	0	0	0.98513	0.944582	1.0274	0.48447	0.9851	0.949501	1.02204	0.4239
MIPEP	1	1	1	0.74939	0.63702	0.881592	0.0005	0.79325	0.692649	0.908457	0.00082
PRKCH	0	0	0	0.91078	0.79859	1.03874	0.1635	0.95245	0.851335	1.06557	0.39487
IFNGR1	0	0	0	1.02288	0.998112	1.04828	0.07056	1.01501	0.991465	1.0391	0.21352
B4GALT7	0	0	0	1.03205	0.969064	1.09914	0.32618	1.02356	0.96676	1.0837	0.42411
TNFRSF1B	0	0	0	1.00504	0.97537	1.03562	0.74214	1.00806	0.982066	1.03475	0.54699
VEZT	0	0	0	1.13539	0.923898	1.39531	0.22728	1.07155	0.896076	1.28137	0.4488
SNX1	0	0	0	0.87522	0.779329	0.982929	0.02439	0.89605	0.8087	0.992833	0.03597
BCLAF1	0	0	0	0.91223	0.809149	1.02845	0.13323	0.91703	0.829638	1.01364	0.09011
SLC39A9	0	0	0	0.91368	0.836672	0.997766	0.04444	0.92918	0.862863	1.0006	0.05188
RABEP1	0	0	0	0.90539	0.775954	1.05642	0.2067	0.85902	0.749671	0.984325	0.02871
NUP160	0	0	0	0.89484	0.765307	1.0463	0.1637	0.91883	0.806629	1.04665	0.20268
BAK1	0	0	0	0.97087	0.871315	1.08181	0.5923	0.97886	0.893431	1.07245	0.64651
GRN	0	0	0	0.9921	0.981753	1.00256	0.13848	0.99724	0.988836	1.00572	0.52292
FAM13B	0	1	0	0.80583	0.682729	0.951131	0.0107	0.83303	0.725631	0.956316	0.00948
ARHGAP31	0	0	0	0.88507	0.790257	0.991256	0.0347	0.91564	0.833165	1.00628	0.06726
SARS	0	0	0	0.9859	0.948084	1.0252	0.47649	0.99344	0.961771	1.02615	0.6903
RANBP3	0	0	0	0.97318	0.738461	1.28252	0.84694	0.95611	0.751963	1.21566	0.71415
PNPLA6	0	0	0	0.91082	0.770938	1.07608	0.27217	0.94514	0.828522	1.07818	0.40111
ABCF2	0	0	0	0.96417	0.866282	1.07311	0.50408	0.98604	0.900877	1.07927	0.76042
CHPF2	0	0	0	1.07211	1.00327	1.14568	0.03972	1.06147	1.00018	1.1265	0.04925
GAB2	0	0	0	0.91393	0.784965	1.06409	0.24617	0.93977	0.830085	1.06395	0.32651
ATP6V0A1	1	1	1	0.80056	0.707847	0.905424	0.0004	0.84731	0.765011	0.93846	0.00148
MAP2K3	0	0	0	0.95917	0.908872	1.01225	0.12927	0.96933	0.929441	1.01093	0.14633
TMSB10	0	0	0	1.00006	0.999864	1.00026	0.51879	1.00005	0.999893	1.00021	0.52149
RNF19A	0	0	0	0.9927	0.927208	1.06281	0.83331	0.98697	0.927728	1.04999	0.67779
PEX3	0	0	0	0.91259	0.799593	1.04155	0.17501	0.92817	0.831393	1.03621	0.18455
GABARAPL2	0	0	0	0.93282	0.87644	0.992833	0.0288	0.95322	0.903945	1.00518	0.07688
SH3YL1	0	0	0	0.92987	0.830161	1.04156	0.20894	0.94976	0.861703	1.04681	0.29907
FAM136A	0	0	0	1.12475	1.01995	1.24031	0.01849	1.08749	0.993623	1.19024	0.06863
VCL	0	0	0	0.98295	0.93939	1.02854	0.45718	0.98425	0.946131	1.0239	0.43077
NSMAF	1	1	1	1.47063	1.14719	1.88525	0.00234	1.36036	1.09307	1.69301	0.00583
ADSS	0	0	0	0.9694	0.877484	1.07096	0.54099	0.98719	0.910734	1.07007	0.75397
STAP1	0	0	0	0.99096	0.941173	1.04338	0.73001	0.98422	0.930745	1.04076	0.57663
TIMP2	0	0	0	1.00372	0.994991	1.01254	0.4048	1.00363	0.995886	1.01143	0.36017
RFC1	0	0	0	0.87509	0.776171	0.986612	0.02925	0.91285	0.826851	1.00778	0.07088
TBC1D23	0	0	0	1.06362	0.926698	1.22078	0.38035	1.04805	0.935924	1.17361	0.41621
CUL3	1	0	0	0.7505	0.614203	0.917035	0.005	0.81923	0.693686	0.967495	0.0188
USP2	0	0	0	0.91367	0.829813	1.00601	0.06605	0.91599	0.844234	0.993844	0.035
TUBG2	1	0	0	1.11229	1.03187	1.19898	0.00545	1.08065	1.00193	1.16555	0.04446
RPL26L1	0	0	0	1.02125	0.950316	1.09748	0.56694	1.03214	0.971614	1.09643	0.30486
FLT4	0	0	0	0.98211	0.918617	1.05	0.59655	0.99294	0.939359	1.04957	0.8023
NSUN2	0	0	0	1.15005	1.0134	1.30514	0.03028	1.10427	0.988255	1.23389	0.07988
MFAP3	0	0	0	0.91236	0.81869	1.01675	0.09701	0.95006	0.869274	1.03835	0.25856
MRI1	0	0	0	0.97938	0.885291	1.08346	0.68596	0.95289	0.86959	1.04416	0.30109
METTL1	0	0	0	1.08975	0.985875	1.20457	0.09264	1.05799	0.964295	1.16079	0.2335
AGA	0	0	0	0.89847	0.78795	1.0245	0.10989	0.91236	0.816615	1.01931	0.10488
MAT2B	0	0	0	0.95644	0.916503	0.998111	0.0407	0.97736	0.942501	1.01351	0.21663
EDC4	0	0	0	0.90939	0.741795	1.11485	0.36077	0.88684	0.745524	1.05494	0.1751
TRIO	0	1	0	1.06166	1.002	1.12488	0.04257	1.11139	1.03687	1.19126	0.00286
VCAN	0	0	0	1.0033	0.988287	1.01853	0.6686	1.0046	0.992505	1.01684	0.45752
MSR1	0	0	0	0.9987	0.946222	1.05409	0.96235	0.99923	0.95453	1.04602	0.97362
CDH1	0	0	0	0.97429	0.942469	1.00718	0.12416	0.98653	0.962108	1.01157	0.28901
SKIV2L2	0	0	0	0.89411	0.799736	0.999614	0.0492	0.9468	0.861987	1.03995	0.25353
FAM65A	0	0	0	0.9482	0.887384	1.01318	0.11572	0.96139	0.907028	1.01902	0.185
RAI14	0	0	0	1.09019	1.00808	1.17898	0.03067	1.09044	1.01788	1.16817	0.0137
PNKP	0	0	0	1.06229	0.983712	1.14715	0.12327	1.03295	0.955698	1.11645	0.41362
PQLC2	0	0	0	1.10762	0.983802	1.24701	0.09104	1.05155	0.938696	1.17796	0.38553
CTNS	0	0	0	1.04198	0.832412	1.30433	0.71964	0.96967	0.794008	1.18419	0.76258
PHF23	0	0	0	0.92326	0.817177	1.0431	0.19976	0.91955	0.826599	1.02295	0.12293
PSMA4	0	0	0	1.04472	0.944396	1.1557	0.39576	1.01024	0.917192	1.11273	0.83624
LSG1	0	0	0	0.97326	0.809824	1.16967	0.77258	0.95196	0.809775	1.11909	0.55079
PARP3	0	0	0	0.9717	0.874315	1.07993	0.5942	0.96443	0.87778	1.05963	0.45082
TNC	0	0	0	0.99347	0.97293	1.01445	0.53883	0.99647	0.979609	1.01363	0.68485
RETSAT	1	1	1	0.92878	0.888261	0.971154	0.00117	0.94408	0.911009	0.97834	0.00156
CAPG	0	0	0	0.9994	0.989654	1.00924	0.90437	0.99666	0.987865	1.00552	0.45918
AP2S1	0	0	0	1.00147	0.994215	1.00878	0.69197	1.00075	0.993928	1.00762	0.83022
BARX2	0	0	0	0.94023	0.891296	0.991853	0.02382	0.95243	0.911607	0.995078	0.0292
JADE2	1	0	0	0.81848	0.715323	0.936506	0.00356	0.87436	0.781034	0.978843	0.01972
LCP2	0	0	0	1.00678	0.928297	1.0919	0.87041	1.00788	0.939566	1.08116	0.82641
TRIT1	0	0	0	1.18846	0.975944	1.44723	0.08582	1.13961	0.960896	1.35157	0.1332
CUL7	0	0	0	0.97731	0.871131	1.09643	0.69572	0.97686	0.8843	1.07911	0.64488
CTNNA1	1	0	0	0.96184	0.94099	0.983146	0.0005	0.97833	0.961278	0.995681	0.01456
PHKA2	0	0	0	1.0117	0.964746	1.06096	0.63143	1.00327	0.960199	1.04828	0.88395
HSPA5	0	0	0	0.99906	0.992075	1.0061	0.79263	1.00142	0.995394	1.00748	0.64347
DSG2	0	0	0	0.9741	0.945509	1.00356	0.08428	0.97679	0.952966	1.00122	0.0625
GEMIN8	0	0	0	1.13023	0.975108	1.31003	0.1041	1.10341	0.966602	1.25959	0.14508
OFD1	1	0	0	1.14378	1.0389	1.25925	0.00619	1.07369	0.978202	1.1785	0.13463
PREX2	0	0	0	1.05064	1.00215	1.10148	0.04049	1.04041	0.997571	1.08508	0.06476
ATP6V1H	0	0	0	0.91561	0.791537	1.05912	0.23527	0.93481	0.830225	1.05255	0.26537
POLR2B	0	0	0	0.92184	0.838208	1.0138	0.09349	0.93003	0.85814	1.00796	0.07725
TPR	0	0	0	0.8975	0.806621	0.998622	0.0471	0.92984	0.848037	1.01952	0.12147
CP	0	0	0	0.99943	0.996125	1.00275	0.73725	1.00026	0.99791	1.00262	0.83059
DTNBP1	0	0	0	0.9971	0.845362	1.17608	0.97251	1.08184	0.943131	1.24097	0.26113
WWC3	0	0	0	0.93766	0.837516	1.04979	0.26405	0.96632	0.873867	1.06856	0.50431
MAP4	0	0	0	0.95155	0.883247	1.02512	0.19117	0.9774	0.917045	1.04173	0.4821
GOPC	0	0	0	1.0204	0.879668	1.18366	0.78965	0.98394	0.867296	1.11627	0.80146
TSPAN17	0	0	0	0.96208	0.863286	1.07217	0.48431	0.98127	0.898559	1.07161	0.67392
NOP16	0	0	0	1.06355	0.931294	1.21458	0.36317	1.06782	0.953581	1.19575	0.25565
RRM2B	0	0	0	1.00755	0.958889	1.0587	0.76576	1.00253	0.958352	1.04873	0.91266
SNX29	1	1	1	0.85461	0.771981	0.946083	0.00246	0.8952	0.825605	0.970658	0.00734
MRPS10	0	0	0	0.97265	0.884918	1.06908	0.56535	0.99694	0.91891	1.08158	0.94117
FAM120A	1	1	1	0.93345	0.892128	0.976682	0.00288	0.94423	0.908952	0.980888	0.00315
KITLG	0	0	0	0.96606	0.893301	1.04474	0.38738	0.97319	0.911589	1.03894	0.41531
H6PD	0	0	0	0.98495	0.926354	1.04724	0.6279	1.00112	0.951717	1.05309	0.9654
VAMP3	0	0	0	0.96799	0.940418	0.996357	0.02728	0.97901	0.95515	1.00347	0.09204
LTBP1	0	0	0	1.0275	0.997781	1.05809	0.06996	1.02723	1.00155	1.05358	0.03751
RCN1	0	0	0	1.03649	1.00268	1.07144	0.03418	1.03178	1.00181	1.06265	0.03754
ELN	0	0	0	0.99642	0.963055	1.03095	0.83665	1.00439	0.977989	1.0315	0.74731
RFC2	0	0	0	1.0191	0.952766	1.09005	0.58165	1.02189	0.964703	1.08246	0.46116
CLPTM1L	0	0	0	0.97795	0.947327	1.00956	0.16944	0.98875	0.96284	1.01536	0.40386
NEDD4L	0	0	0	0.90828	0.774408	1.06528	0.23699	0.94837	0.844556	1.06495	0.3701
HEXB	0	0	0	1.02334	0.988794	1.05909	0.18795	1.03059	1.00128	1.06076	0.0407
JKAMP	0	0	0	0.95937	0.837875	1.0985	0.54832	0.9508	0.848091	1.06593	0.38691
DKK3	0	0	0	0.99333	0.966143	1.02129	0.63668	0.99786	0.974561	1.0217	0.85872
NFE2L3	1	0	0	1.05387	1.01288	1.09652	0.00951	1.04602	1.00871	1.08471	0.01517
MCUR1	0	0	0	0.83416	0.645375	1.07815	0.16599	0.89124	0.717182	1.10754	0.29896
LIMA1	0	0	0	0.99609	0.949944	1.04447	0.87136	0.97255	0.926646	1.02074	0.25915
LETMD1	0	0	0	1.02574	0.938	1.12168	0.57752	1.02093	0.945109	1.10283	0.59886
PTGER3	0	0	0	0.99067	0.945633	1.03786	0.69289	0.97646	0.933511	1.02139	0.29926
MAPK9	0	0	0	0.8412	0.687568	1.02915	0.09283	0.87822	0.73955	1.04289	0.13859
COL23A1	0	0	0	0.98922	0.978228	1.00033	0.0574	0.99616	0.98772	1.00467	0.37519
BCAR1	0	0	0	1.0404	0.982321	1.10192	0.17653	1.02843	0.975169	1.08459	0.30146
FAM160A2	0	0	0	1.08809	0.972469	1.21747	0.14075	1.02835	0.929182	1.13811	0.58896
HERPUD1	1	0	0	0.9639	0.941141	0.987205	0.00256	0.97523	0.956425	0.994389	0.0115
HOMER3	0	0	0	1.01102	0.941292	1.08591	0.76383	1.00297	0.940358	1.06976	0.92816
PIK3CB	0	0	0	0.89255	0.801646	0.993748	0.03803	0.91745	0.841074	1.00078	0.05209
CYBA	0	0	0	0.99815	0.987169	1.00924	0.74236	0.99543	0.984815	1.00616	0.40311
HEBP2	1	0	0	1.20957	1.05294	1.38948	0.00717	1.17591	1.03384	1.33753	0.01365
PLEKHA5	0	0	0	1.06969	0.966874	1.18344	0.19133	1.02974	0.933771	1.13556	0.55713
PRSS8	0	0	0	0.96829	0.932943	1.00496	0.08929	0.97378	0.944752	1.0037	0.08528
SIKE1	0	0	0	0.97572	0.743495	1.28048	0.85931	0.93223	0.740579	1.17347	0.55005
FNIP2	0	0	0	0.94001	0.83686	1.05586	0.29685	0.94421	0.857878	1.03922	0.24053
MSMO1	0	0	0	1.02701	0.999387	1.05539	0.05543	1.02579	0.991724	1.06102	0.13951
TTC17	0	0	0	1.08506	0.867965	1.35647	0.47354	0.98988	0.823934	1.18925	0.91348
FOXN3	0	0	0	0.91641	0.817905	1.02678	0.13242	0.91087	0.827415	1.00275	0.0569
AKR7A2	1	0	0	0.9592	0.932913	0.986238	0.00332	0.97838	0.958223	0.998956	0.03962
MRTO4	0	0	0	1.06208	0.958697	1.17661	0.2491	1.05624	0.965994	1.15493	0.22989
USE1	0	0	0	0.94032	0.846301	1.04479	0.25227	0.97443	0.894752	1.06119	0.55168
NRIP2	0	0	0	0.99672	0.954679	1.04062	0.88137	0.98673	0.949281	1.02565	0.49858
KCNQ1	0	0	0	1.03236	0.996058	1.06997	0.0811	1.03339	1.00264	1.06507	0.03309
TRAPPC3	0	0	0	0.96186	0.854989	1.08208	0.51748	0.96837	0.869785	1.07813	0.5574
THRAP3	0	0	0	0.96158	0.912542	1.01327	0.14241	0.97159	0.929038	1.01609	0.20734
PHPT1	0	0	0	0.99769	0.986144	1.00938	0.69708	0.99771	0.987983	1.00754	0.64641
ENTPD2	0	0	0	1.00319	0.919584	1.09441	0.94275	1.00062	0.927765	1.0792	0.98726
TBC1D22A	0	0	0	0.97637	0.830312	1.14811	0.77236	1.00356	0.871841	1.15519	0.9605
SYNE2	0	0	0	0.86241	0.759082	0.979793	0.023	0.88464	0.794504	0.98501	0.02538
ATP9A	0	0	0	0.94984	0.875932	1.02999	0.21316	0.95394	0.892218	1.01994	0.16719
FAM168A	0	0	0	0.90984	0.807609	1.02501	0.12023	0.95459	0.863532	1.05526	0.36363
GALC	0	0	0	0.97841	0.882856	1.0843	0.67719	0.98785	0.905824	1.07731	0.78231
NOP58	0	0	0	1.08297	1.00025	1.17254	0.04928	1.06346	0.991049	1.14117	0.08724
SZRD1	0	0	0	1.00706	0.9474	1.07049	0.82129	1.02297	0.969253	1.07966	0.40922
CUL1	0	0	0	0.99516	0.914547	1.08288	0.9104	0.97899	0.909592	1.05367	0.57132
CYFIP2	1	1	1	0.90909	0.861287	0.959549	0.00054	0.94946	0.913751	0.986569	0.00801
TAB2	0	0	0	0.9944	0.92498	1.06902	0.87905	0.97608	0.91782	1.03804	0.44055
GINM1	0	0	0	0.98595	0.952817	1.02023	0.41715	0.98876	0.959976	1.01839	0.45303
EIF2AK2	0	0	0	0.8761	0.743271	1.03268	0.11485	0.96025	0.845421	1.09068	0.53247
USP36	0	0	0	0.99427	0.815228	1.21265	0.95478	0.95144	0.799758	1.13191	0.57429
PUM2	0	0	0	0.98328	0.914265	1.05751	0.64974	0.98057	0.922268	1.04254	0.53031
MRPL43	0	0	0	0.92417	0.836732	1.02074	0.11995	0.96584	0.886286	1.05255	0.42817
C4orf27	0	0	0	1.01922	0.891161	1.16566	0.78112	1.02639	0.915436	1.1508	0.65542
ZFR	0	0	0	0.96203	0.885938	1.04466	0.3571	0.96305	0.898706	1.032	0.28585
RC3H2	0	0	0	0.84728	0.705255	1.01791	0.07669	0.87252	0.748773	1.0167	0.08049
IL17RB	0	0	0	0.94795	0.906968	0.990791	0.01777	0.96929	0.940859	0.998583	0.03999
TRAF3IP2	0	0	0	0.99972	0.877448	1.13903	0.9967	1.02339	0.917816	1.14111	0.67728
DCBLD2	0	0	0	1.01623	0.997757	1.03505	0.08547	1.01145	0.99266	1.03061	0.23399
SOAT1	0	0	0	1.06248	0.988781	1.14168	0.09848	1.02477	0.959609	1.09436	0.4653
GDI2	0	0	0	0.98078	0.962571	0.999328	0.04227	0.98716	0.971919	1.00265	0.10349
PRDM1	0	0	0	0.97138	0.882158	1.06964	0.55476	0.96855	0.890654	1.05327	0.45514
ATG5	0	0	0	1.10308	0.931518	1.30625	0.25537	1.04164	0.891908	1.21652	0.60639
TMCC3	0	0	0	0.92147	0.849198	0.999883	0.04968	0.9312	0.869701	0.99705	0.04088
PITHD1	0	0	0	1.10125	1.00468	1.20708	0.03943	1.05356	0.969008	1.14548	0.2216
ATP11B	0	0	0	0.92695	0.812595	1.05741	0.25888	0.91917	0.822165	1.02761	0.13849
CDK14	0	0	0	0.97158	0.867247	1.08847	0.61886	0.95686	0.86813	1.05466	0.37436
SEC61A1	0	0	0	1.00404	0.987933	1.02041	0.62537	1.00754	0.994335	1.02092	0.26479
PPP1R12A	0	0	0	0.96253	0.791305	1.17081	0.70236	0.91141	0.769733	1.07917	0.28186
ATP2B4	0	0	0	0.95325	0.903848	1.00535	0.07783	0.97968	0.936716	1.02461	0.36955
ZC3H11A	0	0	0	0.96638	0.87409	1.06841	0.50425	0.9646	0.884346	1.05214	0.41612
YIPF1	0	0	0	0.97648	0.878119	1.08586	0.6604	0.9941	0.909006	1.08718	0.89697
FLYWCH1	0	0	0	1.05991	0.869362	1.29221	0.56499	1.02968	0.864095	1.227	0.74366
TBXAS1	0	0	0	0.97993	0.851194	1.12815	0.77783	0.99639	0.883793	1.12332	0.95281
PARP12	0	0	0	1.08342	0.941986	1.24608	0.26158	1.06671	0.945836	1.20303	0.2926
ALDH18A1	0	0	0	1.0253	0.992249	1.05946	0.13515	1.03169	1.00461	1.0595	0.02155
CDK17	0	0	0	1.14184	0.988703	1.31869	0.071	1.09586	0.96866	1.23977	0.14592
SLC2A3	1	0	0	1.01006	1.00243	1.01775	0.00972	1.0088	1.00165	1.016	0.0157
YBX3	1	1	1	1.03192	1.01366	1.05051	0.00056	1.02868	1.01226	1.04537	0.00057
WNK1	0	0	0	0.96623	0.893505	1.04486	0.3894	0.96863	0.906933	1.03453	0.34264
CCAR1	0	0	0	0.99309	0.854522	1.15411	0.92791	0.93501	0.817632	1.06923	0.3262
OGFR	0	0	0	1.03775	0.969132	1.11121	0.28841	1.02015	0.958057	1.08627	0.53356
CREB3L3	0	0	0	0.98193	0.939573	1.02621	0.41774	0.99853	0.966945	1.03115	0.9285
PIGV	0	0	0	0.7751	0.632571	0.949731	0.01399	0.84723	0.718481	0.999056	0.04869
PTPRU	0	0	0	0.95336	0.884711	1.02734	0.21038	0.98285	0.932043	1.03642	0.52285
SNRNP40	0	0	0	0.95109	0.761539	1.18781	0.65832	0.99061	0.821551	1.19444	0.92126
MPC1	0	0	0	0.95894	0.916416	1.00343	0.06999	0.97599	0.94301	1.01013	0.16591
ACAA1	0	0	0	0.86819	0.758997	0.993101	0.03929	0.90348	0.807488	1.01089	0.07657
HDAC7	0	0	0	1.02401	0.961902	1.09012	0.45736	1.01033	0.950596	1.0738	0.74107
LZTS1	0	0	0	1.00419	0.948498	1.06315	0.88583	1.004	0.956288	1.05409	0.87237
SPAG4	0	0	0	1.01075	0.985995	1.03612	0.39819	1.00713	0.985103	1.02964	0.52866
NCKAP1	0	0	0	0.92325	0.815401	1.04537	0.20769	0.95303	0.858879	1.0575	0.36462
MRPS35	0	0	0	0.97159	0.931481	1.01343	0.18039	0.97759	0.943688	1.01272	0.20833
GUCY1B3	0	0	0	1.01102	0.972956	1.05057	0.5755	1.00539	0.971627	1.04034	0.7577
GPBP1	0	0	0	0.96189	0.877906	1.0539	0.40445	0.96943	0.898587	1.04587	0.42265
CS	0	0	0	0.92687	0.865615	0.992443	0.02945	0.94873	0.896836	1.00363	0.06669
ELMO2	0	0	0	1.17074	0.980924	1.39727	0.08069	1.03248	0.875865	1.21709	0.70336
WAPL	0	0	0	0.89958	0.797564	1.01464	0.08484	0.90036	0.813691	0.996261	0.0421
VMP1	1	0	0	1.02052	1.00882	1.03235	0.00055	1.01428	1.00333	1.02535	0.01043
APPBP2	0	0	0	0.86792	0.708054	1.06389	0.17265	0.85624	0.721286	1.01645	0.07612
EIF4B	0	0	0	0.98847	0.977591	0.999484	0.04008	0.99369	0.984694	1.00277	0.17266
RPL18	0	0	0	1.00151	0.998414	1.00462	0.3398	1.00122	0.998418	1.00403	0.39575
ISOC2	0	0	0	0.94351	0.897573	0.991815	0.02241	0.96289	0.925218	1.00209	0.0632
U2AF2	0	0	0	1.00134	0.940097	1.06657	0.9667	0.99035	0.938711	1.04482	0.72259
EPN1	0	0	0	1.0005	0.907049	1.10358	0.99198	1.00719	0.929989	1.09081	0.86021
MED29	1	0	0	0.89478	0.832251	0.962002	0.00263	0.92117	0.860873	0.985692	0.01744
GPC1	0	0	0	1.00394	0.937303	1.07531	0.91063	1.00336	0.946597	1.06352	0.91019
HAGH	0	0	0	0.87587	0.771892	0.99387	0.03984	0.91896	0.828438	1.01938	0.1102
RNF4	0	0	0	0.8589	0.726787	1.01501	0.07425	0.85814	0.745224	0.988161	0.03355
CASP8	0	0	0	1.11864	0.903596	1.38485	0.30333	1.02272	0.845177	1.23754	0.81737
LIMCH1	0	0	0	0.88819	0.795815	0.991287	0.03434	0.93081	0.85401	1.01454	0.10274
ASUN	1	0	0	1.21578	1.06003	1.3944	0.00521	1.15706	1.02568	1.30526	0.01767
TM7SF3	0	0	0	0.97115	0.947251	0.995641	0.02121	0.97544	0.955361	0.995934	0.01909
NGFR	0	0	0	1.01164	0.970539	1.05448	0.58455	0.99658	0.957994	1.03673	0.86504
HIPK2	1	0	0	0.9625	0.937597	0.988047	0.00426	0.97522	0.955638	0.995208	0.01535
TNPO3	0	0	0	0.95042	0.845421	1.06846	0.39459	0.96496	0.871763	1.06812	0.49125
RFXANK	0	0	0	0.98047	0.918703	1.0464	0.55254	0.99202	0.951049	1.03476	0.70984
TMEM161A	0	0	0	1.01046	0.884101	1.15489	0.87861	1.01767	0.90904	1.13927	0.76104
CTSA	0	0	0	1.01114	0.995079	1.02746	0.17523	1.00888	0.994664	1.0233	0.22252
SUGP2	0	0	0	1.00582	0.84982	1.19047	0.94617	0.93916	0.806175	1.09408	0.42036
SNX24	0	0	0	0.87731	0.701114	1.09777	0.25248	0.90312	0.747325	1.09139	0.29154
CNN2	0	0	0	1.03045	1.00458	1.05698	0.02073	1.02622	1.00163	1.05143	0.03654
BTBD1	0	0	0	0.98916	0.918163	1.06564	0.7743	0.98165	0.921214	1.04605	0.56782
SBNO2	0	0	0	1.08274	1.01171	1.15877	0.02165	1.05258	0.988334	1.12099	0.11076
HMG20B	0	0	0	1.0183	0.953713	1.08725	0.58757	1.01	0.952212	1.07129	0.74067
CALCRL	0	0	0	0.98486	0.95864	1.01181	0.26803	0.99228	0.970868	1.01416	0.48645
TAF11	0	0	0	0.94257	0.859194	1.03403	0.21061	0.94715	0.875093	1.02514	0.17855
ANKS1A	0	0	0	0.92978	0.817052	1.05806	0.26954	0.96296	0.885451	1.04724	0.37794
AP3D1	0	0	0	0.91595	0.84131	0.997219	0.04295	0.94055	0.871812	1.01471	0.11351
SLC9A3R2	0	0	0	0.97464	0.95214	0.997686	0.03117	0.98305	0.964684	1.00176	0.07556
IPO5	0	0	0	0.9805	0.911003	1.0553	0.59955	1.00287	0.943717	1.06574	0.92642
OAT	0	0	0	1.03364	0.974388	1.0965	0.27189	1.02229	0.971056	1.07622	0.40071
PKN2	0	0	0	0.96319	0.845025	1.09789	0.57444	0.95093	0.852418	1.06084	0.36722
WDR18	0	0	0	0.98929	0.916215	1.06819	0.78325	0.99312	0.932245	1.05796	0.83046
TRAM2	1	1	1	1.13193	1.03969	1.23237	0.00427	1.10329	1.02491	1.18767	0.00893
ERBB3	1	1	1	0.9564	0.928326	0.985321	0.00335	0.96551	0.941495	0.990135	0.00632
KARS	0	0	0	0.97601	0.930179	1.0241	0.32242	0.99856	0.959573	1.03913	0.94352
PDIA5	0	0	0	1.00036	0.969894	1.03178	0.98162	1.01342	0.987807	1.0397	0.30734
TBC1D22B	0	0	0	0.85039	0.722205	1.00133	0.05189	0.86575	0.752644	0.995851	0.04356
NDUFB4	0	0	0	0.99556	0.975893	1.01562	0.66198	1.00304	0.986501	1.01985	0.72047
SPEN	0	0	0	0.85954	0.746483	0.989715	0.03542	0.87773	0.780719	0.986807	0.02908
MYLK	0	0	0	0.94469	0.887171	1.00594	0.07587	0.95785	0.909765	1.00848	0.10126
ZC3H15	0	0	0	0.95834	0.890134	1.03178	0.25862	0.96865	0.910638	1.03036	0.3121
MAP2K4	0	0	0	0.78708	0.634516	0.976318	0.0294	0.78951	0.657599	0.947867	0.01128
SLK	0	0	0	0.91364	0.845275	0.987531	0.02283	0.93463	0.877402	0.9956	0.03601
FAM107B	0	0	0	0.96268	0.923683	1.00333	0.07147	0.97408	0.939892	1.00952	0.14965
TBC1D1	0	0	0	0.98573	0.930026	1.04478	0.62826	0.98245	0.932391	1.03519	0.50675
CDK13	0	0	0	0.95226	0.765966	1.18386	0.65964	0.8936	0.73972	1.07948	0.24332
MTHFD2	1	1	1	1.0945	1.035	1.15743	0.00154	1.08131	1.02664	1.13889	0.00315
FOXJ2	0	0	0	0.97842	0.779035	1.22885	0.85119	0.93635	0.770284	1.13823	0.50915
YBX1	0	0	0	1.0051	0.997625	1.01264	0.18109	1.00603	0.999503	1.0126	0.06991
PDE4A	0	0	0	0.93427	0.759315	1.14954	0.52041	0.97485	0.817858	1.16198	0.7762
PPP2R5A	0	0	0	0.99318	0.9262	1.06499	0.84761	0.9999	0.944077	1.05902	0.99725
ELAVL1	0	0	0	0.8863	0.678948	1.157	0.37475	0.84314	0.666371	1.06678	0.15519
TIE1	0	0	0	0.96914	0.91626	1.02508	0.27362	0.9995	0.956099	1.04487	0.98228
DIP2B	0	0	0	0.82147	0.678256	0.994923	0.04422	0.83863	0.714361	0.984528	0.03151
SMARCD1	0	0	0	0.93569	0.815795	1.07321	0.34211	0.9785	0.868323	1.10267	0.72142
KDM4A	0	0	0	0.87375	0.744916	1.02487	0.0973	0.89896	0.781529	1.03403	0.13582
NFYC	0	0	0	0.87433	0.697619	1.09582	0.24374	0.87989	0.724712	1.06829	0.19611
SLC9A3	0	0	0	0.97018	0.910096	1.03424	0.35334	0.98394	0.939418	1.03055	0.4929
ELOVL1	0	0	0	0.96878	0.916415	1.02413	0.26317	0.98258	0.936239	1.03122	0.47596
SPI1	0	0	0	1.00316	0.972099	1.03522	0.84413	1.00234	0.975212	1.03023	0.86726
GOLGA5	0	0	0	0.98982	0.9278	1.05597	0.75646	0.99585	0.942577	1.05213	0.88203
LRRC40	0	0	0	1.0042	0.88863	1.1348	0.94645	0.9868	0.888215	1.09632	0.80455
ISOC1	0	0	0	0.90626	0.834742	0.983903	0.01893	0.93999	0.880017	1.00406	0.06588
THUMPD1	0	0	0	0.88108	0.787773	0.985433	0.02663	0.89452	0.814607	0.982289	0.01959
MSANTD3	1	1	1	1.19703	1.06807	1.34157	0.00199	1.18692	1.06508	1.32269	0.00193
ARFGEF1	0	0	0	0.88147	0.734247	1.05822	0.17604	0.88809	0.762279	1.03467	0.12784
ACSM2B	0	0	0	0.98294	0.961002	1.00539	0.13525	0.98174	0.962288	1.00158	0.07101
MTFR1	0	0	0	0.89334	0.787373	1.01356	0.07998	0.9142	0.825151	1.01287	0.08625
FECH	0	0	0	0.80174	0.672283	0.956128	0.01392	0.8735	0.759083	1.00516	0.059
MYO9A	1	1	1	0.77098	0.641272	0.92691	0.00565	0.81846	0.705562	0.949425	0.00816
DDX3Y	0	0	0	0.98611	0.935591	1.03935	0.60205	0.99543	0.953476	1.03923	0.83471
PFKP	0	0	0	0.99095	0.982962	0.999005	0.02771	0.99418	0.987255	1.00117	0.10258
IDI1	0	0	0	0.88634	0.771886	1.01775	0.08719	0.92956	0.830449	1.04049	0.20409
SP100	0	0	0	1.18571	0.97746	1.43832	0.08387	1.18673	1.00243	1.40491	0.0468
KLF6	0	0	0	0.99779	0.989777	1.00585	0.58998	0.99763	0.990812	1.0045	0.49839
PLPP1	0	0	0	0.98998	0.981287	0.998751	0.02537	0.99163	0.984267	0.999038	0.02694
NEO1	1	1	1	0.87946	0.808668	0.956463	0.0027	0.9098	0.850764	0.972934	0.00575
TRAM1	0	0	0	1.00018	0.990601	1.00985	0.97038	1.00045	0.99219	1.00878	0.91522
TNFRSF1A	0	0	0	1.0288	1.00544	1.05271	0.01543	1.01592	0.992718	1.03968	0.18043
PKM	1	0	0	0.9923	0.987237	0.997389	0.00302	0.99559	0.991461	0.999735	0.03714
DHX29	0	0	0	0.90461	0.782861	1.0453	0.17406	0.93774	0.831075	1.0581	0.29674
DNTTIP2	0	0	0	0.83341	0.67497	1.02904	0.09029	0.9224	0.775992	1.09642	0.35961
RHOA	0	0	0	0.99496	0.986719	1.00326	0.23326	0.99623	0.989184	1.00332	0.29701
IARS2	1	0	0	0.9455	0.907072	0.985558	0.00813	0.96807	0.933414	1.00401	0.081
IDH3G	0	0	0	0.98138	0.928132	1.03767	0.50901	0.98157	0.935056	1.0304	0.45267
ROGDI	0	0	0	0.97371	0.875183	1.08333	0.62451	0.96412	0.877001	1.05989	0.44952
ROCK1	0	0	0	0.88769	0.775831	1.01568	0.083	0.89601	0.799692	1.00392	0.0584
CBFB	1	0	0	1.11024	1.03609	1.18971	0.00303	1.06308	0.994253	1.13667	0.07323
HYAL2	0	0	0	0.96966	0.92952	1.01153	0.15314	0.98402	0.950672	1.01854	0.3595
RASSF1	0	0	0	1.14843	0.998105	1.32141	0.05318	1.06845	0.938269	1.2167	0.31791
FGFR3	0	0	0	0.91935	0.836833	1.01	0.07968	0.94975	0.888867	1.0148	0.1272
IFI35	0	0	0	0.98222	0.938649	1.02781	0.43821	0.99331	0.957461	1.03049	0.72022
COASY	0	0	0	0.91332	0.825499	1.01048	0.07875	0.92115	0.842049	1.00769	0.07302
PLEKHH3	0	0	0	1.1311	0.98435	1.29973	0.08232	1.0633	0.939071	1.20397	0.33291
MEF2A	0	0	0	0.96711	0.908141	1.02991	0.29755	0.96284	0.912521	1.01595	0.16681
OTUD5	0	0	0	0.96302	0.869553	1.06654	0.46943	0.96222	0.879755	1.0524	0.39939
TFE3	0	0	0	1.10618	1.02153	1.19786	0.01298	1.0955	1.01611	1.18109	0.01749
TBC1D25	0	0	0	1.02251	0.738648	1.41549	0.89325	1.08492	0.817813	1.43928	0.57191
ACSL4	0	0	0	1.01389	0.94609	1.08654	0.69614	1.02781	0.972256	1.08654	0.33328
INPP5A	0	0	0	0.87151	0.749366	1.01356	0.07423	0.92284	0.81753	1.04171	0.19395
GPKOW	1	0	0	0.816	0.702904	0.947295	0.00755	0.89512	0.781255	1.0256	0.11048
GRIPAP1	0	0	0	1.07155	0.916862	1.25232	0.38496	1.02177	0.890289	1.17268	0.75925
FTSJ1	1	1	1	1.19581	1.10608	1.29284	1e-05	1.18116	1.09353	1.27582	2e-05
ATP11A	1	0	0	0.9536	0.922495	0.985756	0.00499	0.97098	0.946533	0.996057	0.02361
LAPTM4A	0	0	0	0.99509	0.989627	1.00059	0.08017	0.99772	0.993177	1.00229	0.32759
TTC7A	0	0	0	0.91459	0.791652	1.05662	0.2254	0.89513	0.789468	1.01495	0.08389
IP6K2	0	0	0	1.14084	1.02762	1.26655	0.01348	1.091	0.989508	1.20291	0.0804
KIF2A	0	0	0	1.02621	0.994749	1.05868	0.10347	1.01942	0.989562	1.05019	0.20467
SIRT2	0	0	0	1.02357	0.888621	1.179	0.74674	1.01342	0.895393	1.14703	0.83285
ERLEC1	0	0	0	0.99277	0.951875	1.03541	0.7351	0.99741	0.963612	1.0324	0.88276
PPP2R5B	0	0	0	1.05979	1.01157	1.11031	0.01454	1.04715	0.999618	1.09694	0.05189
ADGRF5	0	0	0	0.98326	0.962252	1.00473	0.12561	0.98747	0.969823	1.00544	0.17037
NUP133	0	0	0	0.79772	0.670288	0.949374	0.01093	0.88105	0.760628	1.02052	0.0912
NUCKS1	0	0	0	0.96958	0.945263	0.994527	0.01714	0.98504	0.965697	1.00478	0.13642
VPS35	1	1	1	0.87218	0.798423	0.95275	0.00241	0.89825	0.834553	0.966822	0.00425
DNAJA2	1	1	1	0.84326	0.761117	0.934268	0.00111	0.87556	0.80133	0.956669	0.00328
BCL3	0	0	0	1.04234	1.00862	1.07719	0.01345	1.02745	0.995885	1.06002	0.08896
FUNDC1	0	0	0	1.03334	0.974268	1.09598	0.27481	1.02502	0.969691	1.0835	0.38268
MAOB	0	0	0	0.98601	0.975437	0.996695	0.01047	0.99043	0.981277	0.99968	0.0426
TGFBR3	0	0	0	0.95237	0.825115	1.09926	0.50482	0.96243	0.851512	1.08778	0.53982
ATP1B3	0	0	0	1.02162	0.979579	1.06547	0.31829	1.03856	1.00354	1.0748	0.03061
MAPK6	0	0	0	1.11532	0.986884	1.26047	0.08039	1.08071	0.966532	1.20838	0.17308
RAB27A	0	0	0	1.05133	0.919734	1.20176	0.46313	1.04122	0.925732	1.17111	0.50065
CECR5	0	0	0	1.05091	0.869921	1.26954	0.60661	1.05452	0.883617	1.25846	0.55625
UFD1L	0	0	0	1.37431	1.05308	1.79351	0.01925	1.23134	0.963508	1.57361	0.09633
PHRF1	0	0	0	1.05888	0.919496	1.21939	0.4269	1.02353	0.904231	1.15857	0.71294
IKBKAP	0	0	0	0.88945	0.745619	1.06101	0.19296	0.8808	0.757722	1.02386	0.09837
NUCB2	0	0	0	1.06956	0.994617	1.15013	0.06958	1.06378	0.997135	1.13488	0.06105
PFN2	0	0	0	1.00574	0.992868	1.01877	0.3837	1.00317	0.990349	1.01615	0.62954
PTPN3	1	1	1	0.8115	0.692523	0.95092	0.00982	0.84143	0.738425	0.958788	0.00955
SLC44A1	0	0	0	0.97351	0.859952	1.10206	0.67133	0.98259	0.883806	1.09242	0.74523
EXOC5	0	0	0	0.91744	0.757345	1.11137	0.37849	0.91218	0.77569	1.0727	0.26638
FSTL3	0	0	0	0.99992	0.984267	1.01582	0.99248	0.99832	0.985181	1.01164	0.80312
DGCR2	0	0	0	0.94768	0.903955	0.993517	0.02578	0.96541	0.927355	1.00503	0.08631
RNF126	0	0	0	1.03716	0.910045	1.18204	0.58439	1.01333	0.904032	1.13584	0.82013
WIPI1	0	0	0	1.00501	0.886009	1.14	0.93801	1.02481	0.920914	1.14043	0.65321
GBA2	0	0	0	0.95376	0.896615	1.01453	0.13306	0.94794	0.898678	0.999911	0.04958
NDST1	0	0	0	0.97591	0.93223	1.02163	0.29648	0.99871	0.964242	1.03441	0.94244
ASNS	0	0	0	1.08518	1.01224	1.16338	0.02131	1.07034	1.00328	1.14187	0.03948
PABPC1	1	1	1	1.01268	1.00625	1.01915	0.00011	1.01293	1.00705	1.01885	2e-05
CFAP20	0	0	0	0.95739	0.835061	1.09765	0.53245	1.01804	0.907649	1.14186	0.76012
CSNK2A2	0	0	0	0.98336	0.845558	1.14362	0.82753	0.96456	0.844122	1.10219	0.59591
CDC42	0	0	0	0.98877	0.963822	1.01437	0.38651	0.98942	0.968047	1.01126	0.33965
OSBPL3	0	0	0	1.12403	0.983368	1.28481	0.08653	1.0443	0.921984	1.18285	0.49522
ATP2B1	1	0	0	1.1971	1.0557	1.35743	0.00503	1.15987	1.02327	1.31471	0.02034
NCK2	0	0	0	1.00645	0.97282	1.04124	0.71061	1.01269	0.984893	1.04127	0.37439
MAP4K4	0	0	0	1.03252	0.976978	1.09121	0.25657	1.02799	0.978914	1.07954	0.26872
MGAT4A	0	0	0	0.97315	0.887541	1.06701	0.56236	0.95786	0.883728	1.03822	0.29484
RPL31	0	0	0	1.0038	0.995675	1.01201	0.35958	1.00523	0.998547	1.01194	0.1258
WDR1	0	0	0	0.97257	0.935424	1.0112	0.16162	0.97837	0.94638	1.01144	0.1973
RPS6KA2	0	0	0	0.94441	0.871815	1.02306	0.1611	0.97897	0.917946	1.04406	0.51745
VASH1	0	0	0	0.96824	0.896991	1.04516	0.40795	0.96583	0.905158	1.03056	0.2935
WBSCR22	0	0	0	1.09907	0.959128	1.25944	0.17401	1.08549	0.963119	1.22343	0.17887
SEL1L	0	0	0	0.99131	0.951054	1.03327	0.67984	0.9913	0.956035	1.02786	0.63645
ATP6AP1	0	0	0	0.94782	0.901101	0.996963	0.03776	0.97753	0.93982	1.01675	0.25751
TCF3	0	0	0	1.18073	1.01366	1.37533	0.03282	1.11455	0.964015	1.28859	0.14291
TRIB2	0	0	0	1.01742	0.994218	1.04116	0.14224	1.01559	0.995898	1.03567	0.12168
DAZAP1	1	0	0	1.167	1.04662	1.30124	0.00543	1.11077	0.996101	1.23863	0.0588
MBD3	0	0	0	0.96999	0.870556	1.08078	0.58086	0.9539	0.846967	1.07433	0.43653
HLTF	0	0	0	1.01942	0.897774	1.15754	0.76672	1.00127	0.899468	1.11457	0.98156
FAM50A	0	0	0	1.01693	0.997253	1.037	0.09221	1.01164	0.992625	1.03101	0.23198
FAM3A	0	0	0	1.05145	0.944443	1.17058	0.35949	1.03862	0.944674	1.1419	0.43339
CPSF1	1	0	0	1.1015	1.03543	1.17178	0.00219	1.07691	1.01308	1.14475	0.01746
CYBRD1	0	0	0	1.01567	0.992509	1.03937	0.18644	1.00918	0.988393	1.03041	0.3892
PDCD2	0	0	0	1.08666	0.831024	1.42094	0.54363	1.0622	0.841222	1.34122	0.61214
RDH11	0	0	0	1.0178	0.975779	1.06162	0.41217	1.01048	0.969443	1.05324	0.62219
PRKACA	0	0	0	1.01029	0.879958	1.15993	0.88449	1.00657	0.896738	1.12986	0.9115
ACTN1	0	0	0	1.00958	0.975458	1.04489	0.58689	1.01874	0.987988	1.05046	0.2353
PTPN18	0	0	0	0.95655	0.879927	1.03985	0.29702	0.97133	0.903718	1.044	0.42937
LIMS2	0	0	0	0.91991	0.810665	1.04388	0.19556	0.94515	0.85572	1.04391	0.26587
ALDH3A2	1	1	1	0.94396	0.911043	0.97807	0.00145	0.96477	0.93926	0.990964	0.00871
TFRC	0	0	0	0.98506	0.936066	1.03662	0.56324	1.0068	0.969315	1.04574	0.72628
SREBF1	0	0	0	1.02404	0.990427	1.0588	0.16295	1.01732	0.987216	1.04836	0.26267
AFF4	0	0	0	0.94528	0.89258	1.0011	0.05452	0.95717	0.913809	1.00258	0.0642
UBE2D1	1	0	0	1.25719	1.08596	1.45542	0.00218	1.17409	1.0271	1.34211	0.01868
RHOBTB1	0	1	0	0.95349	0.909138	0.999998	0.05	0.94649	0.90799	0.986633	0.00945
SMC1A	0	0	0	0.88553	0.789862	0.992783	0.03716	0.90449	0.822634	0.994499	0.03808
HSD17B10	0	0	0	0.99467	0.972772	1.01707	0.63831	0.99814	0.980804	1.01579	0.83519
MARK2	0	0	0	0.8347	0.696945	0.999669	0.04958	0.84556	0.723405	0.988354	0.03511
P4HA2	0	0	0	1.01416	0.96939	1.06102	0.54151	1.00828	0.968109	1.05011	0.69096
ACADVL	0	0	0	0.99639	0.986602	1.00629	0.47315	0.99478	0.986038	1.00359	0.24515
STK10	0	0	0	0.91474	0.789508	1.05985	0.2355	0.94123	0.83077	1.06637	0.34159
FBXW11	0	0	0	0.92428	0.852209	1.00245	0.05733	0.94845	0.887285	1.01382	0.11966
CRMP1	0	0	0	0.99015	0.902728	1.08604	0.83377	0.9854	0.90624	1.07149	0.73074
EVC	1	0	0	0.89335	0.826972	0.96505	0.00419	0.93512	0.884022	0.989172	0.01931
DERL2	0	0	0	1.01611	0.83823	1.23176	0.87068	0.97579	0.821416	1.15919	0.78034
MRVI1	0	0	0	0.96601	0.888367	1.05044	0.41851	0.95476	0.886177	1.02864	0.22349
AP1M1	0	0	0	1.01159	0.752731	1.35946	0.9391	0.98407	0.763112	1.269	0.90148
PVR	0	0	0	1.03431	0.977395	1.09455	0.24281	1.02261	0.972243	1.07559	0.38559
XRCC1	0	0	0	0.87443	0.761946	1.00351	0.05611	0.95525	0.840821	1.08526	0.48191
SCARB1	0	0	0	1.00217	0.985112	1.01953	0.80439	1.00516	0.990534	1.02001	0.4916
SELO	0	0	0	1.09263	1.00954	1.18254	0.02815	1.04208	0.962672	1.12804	0.30815
LLGL2	0	0	0	0.88339	0.762564	1.02336	0.09849	0.86526	0.759169	0.986187	0.03014
PDE8A	0	0	0	1.02397	0.909687	1.15262	0.69483	0.9972	0.893806	1.11256	0.95994
SDHA	0	0	0	0.98764	0.956705	1.01959	0.44394	0.99719	0.970964	1.02413	0.83609
SMARCE1	0	0	0	0.75979	0.565568	1.02072	0.06817	0.8298	0.647074	1.06413	0.14151
KDM5A	0	0	0	0.85803	0.705869	1.04301	0.12425	0.86041	0.728353	1.0164	0.07698
PPP2R3A	0	0	0	0.89439	0.820348	0.975121	0.01135	0.9236	0.86199	0.989606	0.02405
FERMT2	0	0	0	1.0311	0.936344	1.13543	0.53345	1.00855	0.926902	1.09738	0.84333
ST6GAL1	0	0	0	0.9857	0.945825	1.02726	0.49426	0.98654	0.952324	1.02199	0.45188
PICALM	0	0	0	0.97941	0.954054	1.00543	0.11983	0.9785	0.957042	1.00043	0.0545
NSF	0	0	0	0.86188	0.710533	1.04546	0.13136	0.91247	0.775414	1.07375	0.27001
CLASP1	0	0	0	0.95473	0.805643	1.13142	0.59284	0.97964	0.841122	1.14097	0.79142
MRPS34	0	0	0	0.99307	0.975748	1.01071	0.43891	0.99397	0.979598	1.00855	0.41557
NOTCH3	0	0	0	0.99926	0.985953	1.01275	0.91358	0.99991	0.988549	1.0114	0.9879
CLNS1A	0	0	0	1.10783	0.988745	1.24125	0.07759	1.09429	0.989946	1.20964	0.07802
TEAD2	0	0	0	1.1035	1.0182	1.19596	0.01643	1.086	1.01175	1.16569	0.0224
CDHR2	0	0	0	0.9568	0.899779	1.01744	0.15893	0.93193	0.875427	0.992075	0.02716
TSG101	0	0	0	0.9013	0.820145	0.99048	0.03087	0.92531	0.852028	1.00491	0.06519
ATP2A3	0	0	0	0.90218	0.80763	1.00778	0.06834	0.89517	0.81481	0.983459	0.02103
CA12	0	0	0	1.00307	0.9987	1.00747	0.1693	1.00311	0.999523	1.00672	0.08965
MGLL	0	0	0	0.96146	0.92717	0.997023	0.03397	0.98902	0.961214	1.01763	0.44798
NTN4	1	0	0	0.95976	0.933546	0.986714	0.00366	0.97715	0.95771	0.996975	0.02417
BCS1L	0	0	0	1.10226	0.939029	1.29386	0.2338	1.05722	0.912653	1.22468	0.45831
ZNF532	0	0	0	1.09511	0.984919	1.21764	0.0931	1.10847	0.994266	1.23582	0.0634
SCARF1	0	0	0	1.01547	0.916793	1.12479	0.76846	1.02925	0.944373	1.12175	0.51145
LMAN1	0	0	0	1.00742	0.987506	1.02775	0.46783	1.00646	0.989114	1.02411	0.46808
HACD3	0	0	0	0.93655	0.855849	1.02484	0.15387	0.95267	0.885799	1.02458	0.1916
ENO1	1	0	0	0.99802	0.996595	0.999451	0.00643	0.99881	0.997637	0.999986	0.04671
MYDGF	0	0	0	1.00992	0.993915	1.02618	0.22621	1.00857	0.994628	1.0227	0.22967
ARHGEF10L	0	0	0	0.95902	0.85001	1.082	0.49665	0.98291	0.888362	1.08752	0.7383
ACTR6	0	0	0	0.86638	0.678413	1.10643	0.25039	0.94055	0.771403	1.14679	0.54454
SRI	0	0	0	1.01003	0.951326	1.07236	0.74395	1.02481	0.976209	1.07584	0.32292
EIF4G3	0	0	0	0.99002	0.858237	1.14204	0.89048	0.98127	0.867096	1.11047	0.76442
SEMA3C	0	0	0	1.014	0.991747	1.03675	0.21943	1.00386	0.979351	1.02898	0.75992
TTC38	0	0	0	0.95208	0.910038	0.996056	0.03306	0.97172	0.936903	1.00785	0.12349
ACAT1	1	0	0	0.95183	0.920105	0.984667	0.00433	0.96936	0.945509	0.993811	0.01439
GRAMD4	0	0	0	1.0216	0.998165	1.04558	0.07108	1.02689	1.0053	1.04894	0.01434
CELSR1	0	0	0	0.87642	0.792335	0.969429	0.01037	0.93114	0.858219	1.01027	0.08641
ZNF638	0	0	0	0.93285	0.789911	1.10166	0.41274	0.93649	0.815114	1.07593	0.35414
VPS9D1	0	0	0	1.09255	0.965805	1.23592	0.15944	1.02311	0.904427	1.15737	0.71647
MARK3	1	0	0	1.4414	1.18235	1.75723	0.0003	1.21771	1.01936	1.45464	0.02989
SLC25A3	0	0	0	0.94286	0.901368	0.986257	0.01038	0.96188	0.927859	0.997139	0.03435
FNDC3B	0	0	0	1.00206	0.92582	1.08456	0.95943	1.03213	0.967338	1.10127	0.33906
FOSL2	0	0	0	1.00331	0.9831	1.02393	0.75027	1.0038	0.986361	1.02154	0.67131
TMEM131	0	0	0	0.94898	0.77603	1.16047	0.60993	0.94374	0.794084	1.12159	0.51094
FSCN1	1	1	1	1.02926	1.0095	1.04941	0.00356	1.02749	1.00915	1.04617	0.00316
ACTB	0	0	0	1.00077	0.999908	1.00163	0.08315	1.00051	0.999746	1.00128	0.19876
DLG1	0	0	0	0.92856	0.782726	1.10157	0.39516	0.93692	0.811209	1.08213	0.37543
RAB7A	0	0	0	0.98826	0.972255	1.00453	0.15627	0.99319	0.978959	1.00761	0.35254
BCAP29	0	0	0	1.00435	0.846363	1.19183	0.96034	1.00073	0.868091	1.15361	0.99203
SART3	0	0	0	0.90516	0.72755	1.12611	0.37124	0.90526	0.750634	1.09172	0.2976
TUBA3D	0	0	0	1.01091	0.99866	1.02331	0.0811	1.00962	0.996591	1.02283	0.14831
PAX2	0	0	0	0.92871	0.868394	0.993213	0.03089	0.92927	0.877627	0.983944	0.01191
KIFAP3	0	0	0	0.85925	0.761433	0.969624	0.01388	0.91861	0.831473	1.01489	0.09506
MKRN2	0	0	0	1.01406	0.858397	1.19797	0.86953	0.98951	0.854552	1.14577	0.88785
MCM6	0	0	0	1.06293	0.950517	1.18864	0.28454	1.07967	0.98327	1.18553	0.1082
REXO2	0	0	0	0.97828	0.906837	1.05535	0.57036	0.98524	0.924147	1.05037	0.64891
RBMS2	0	0	0	0.90287	0.813697	1.00183	0.05416	0.91683	0.840189	1.00047	0.05126
BAZ2A	0	0	0	0.94704	0.865606	1.03612	0.23548	0.94248	0.873259	1.01719	0.12797
PTPN23	0	0	0	0.93716	0.789357	1.11264	0.4586	0.93379	0.806091	1.08173	0.36124
MLH1	0	0	0	0.82931	0.669561	1.02718	0.08645	0.89105	0.74558	1.06491	0.20462
UNG	0	0	0	0.98057	0.880795	1.09165	0.72011	0.96145	0.877924	1.05293	0.39655
FMO4	0	0	0	0.82355	0.689152	0.984161	0.0327	0.86466	0.747744	0.999855	0.04978
KLHL20	0	0	0	0.85637	0.707171	1.03705	0.11241	0.87386	0.741938	1.02925	0.10639
PLXNA2	0	0	0	0.87931	0.766164	1.00918	0.06725	0.91904	0.82255	1.02684	0.1357
ANKRD13A	0	0	0	0.95308	0.896417	1.01332	0.12436	0.96386	0.915972	1.01425	0.15696
TPD52	0	0	0	1.06687	0.970468	1.17285	0.18036	1.06504	0.984005	1.15277	0.11861
TRAF4	0	0	0	1.00704	0.906234	1.11905	0.89633	0.97308	0.884769	1.0702	0.57393
MCAM	0	0	0	0.99985	0.990546	1.00924	0.97562	1.00339	0.995765	1.01107	0.38528
GPC4	1	0	0	0.92293	0.87374	0.974873	0.00409	0.95912	0.9214	0.998383	0.04144
RAP1GAP	0	0	0	0.98413	0.925096	1.04693	0.61223	0.99976	0.958261	1.04306	0.99133
XAB2	0	0	0	0.9689	0.873922	1.07421	0.54835	0.98178	0.909759	1.0595	0.63612
ARHGEF1	0	0	0	1.06737	1.00384	1.13493	0.03729	1.03153	0.974578	1.09183	0.28406
STXBP2	0	0	0	0.93822	0.820763	1.07249	0.35005	0.91529	0.81149	1.03236	0.14945
MAP2K7	0	0	0	0.83587	0.677867	1.03071	0.09353	0.85609	0.715216	1.02471	0.09027
NMRK2	0	0	0	1.06888	0.982129	1.16331	0.12298	1.05588	0.969744	1.14968	0.21046
DGKD	0	0	0	1.00364	0.926993	1.08662	0.92861	1.00738	0.943173	1.07595	0.82675
RARB	0	0	0	0.96443	0.830873	1.11945	0.63388	0.92927	0.816555	1.05754	0.26615
TOP2B	0	0	0	0.95455	0.891923	1.02156	0.1791	0.96397	0.910407	1.02069	0.20847
TM9SF3	0	0	0	0.98509	0.946964	1.02476	0.45572	0.98846	0.956383	1.02161	0.49028
NFKB2	0	0	0	1.00477	0.965068	1.04611	0.81689	0.9992	0.964147	1.03553	0.96502
DNAJC10	0	0	0	1.04481	0.825099	1.32301	0.71592	1.01968	0.833325	1.24771	0.84985
GTF3C1	0	0	0	0.82547	0.676669	1.00698	0.05857	0.85228	0.721056	1.00736	0.06096
IL4R	0	0	0	1.0584	0.975643	1.14818	0.17181	1.02275	0.950325	1.10068	0.54834
USP33	0	0	0	0.90531	0.776523	1.05545	0.20382	0.89421	0.787682	1.01515	0.08404
CAPN6	0	0	0	0.9813	0.941579	1.02269	0.37042	0.96829	0.929466	1.00874	0.12278
SNRPA	0	0	0	1.02623	0.995481	1.05792	0.09516	1.02026	0.991889	1.04945	0.16343
EXOSC5	0	0	0	1.02336	0.983691	1.06463	0.25241	1.02013	0.984208	1.05736	0.2759
DYNC1I2	1	0	0	0.9043	0.846221	0.966374	0.00298	0.93597	0.884948	0.989937	0.02068
APBB1IP	0	0	0	1.0004	0.962905	1.03936	0.9836	0.99353	0.959955	1.02828	0.71134
SIRT6	0	0	0	1.08842	0.940145	1.26009	0.25685	1.05833	0.926796	1.20853	0.40242
CAPZB	0	0	0	1.01215	0.987899	1.03698	0.32907	1.01483	0.993982	1.03611	0.16463
GPR137B	0	0	0	0.97381	0.938193	1.01078	0.16263	0.98496	0.954789	1.01607	0.33955
JADE1	0	0	0	0.91663	0.804222	1.04475	0.1922	0.93117	0.835932	1.03727	0.19516
SLC25A43	0	0	0	1.02122	0.919668	1.13399	0.69436	1.02312	0.9354	1.11905	0.61728
UBE2A	0	0	0	1.09807	0.95548	1.26195	0.18742	1.03818	0.916273	1.17631	0.55662
FGFR1	0	0	0	1.0101	0.935894	1.09019	0.79638	1.01507	0.951403	1.083	0.65083
FBLN1	1	0	0	1.01673	1.00429	1.02932	0.00822	1.01348	0.999572	1.02758	0.05761
ITGA8	1	0	0	0.80894	0.697232	0.938547	0.00517	0.87973	0.786491	0.984023	0.02496
CST7	0	0	0	0.99347	0.976751	1.01048	0.4496	0.99924	0.984813	1.01388	0.91799
ARAF	0	0	0	0.90397	0.833564	0.980321	0.01467	0.92524	0.864186	0.990611	0.02571
MCCC1	1	0	0	0.83645	0.734434	0.952634	0.00712	0.88546	0.794612	0.98669	0.02763
UBE2K	0	0	0	0.98735	0.894777	1.0895	0.79999	0.99531	0.918547	1.07849	0.90867
TULP3	0	0	0	1.02642	0.932111	1.13025	0.59592	1.01545	0.933465	1.10463	0.72107
PPP2R5C	0	0	0	0.97873	0.782138	1.22473	0.85096	0.96491	0.799395	1.1647	0.70983
PMS2P1	0	0	0	0.84107	0.71808	0.985125	0.03188	0.9141	0.801432	1.0426	0.18077
GNB1	0	0	0	0.98714	0.964414	1.01039	0.27598	0.99229	0.972611	1.01237	0.44886
EDN1	0	0	0	0.99142	0.975047	1.00808	0.31108	0.99762	0.984424	1.01098	0.72539
ITM2A	0	0	0	0.98955	0.956648	1.02357	0.54229	0.99787	0.970416	1.02609	0.88067
NRDC	0	0	0	1.10225	1.00184	1.21271	0.04572	1.07346	0.9891	1.16502	0.08957
VDAC3	0	0	0	0.96362	0.914254	1.01565	0.16721	0.97309	0.931154	1.01693	0.22497
PCM1	0	0	0	0.90096	0.781541	1.03864	0.15056	0.92511	0.822005	1.04115	0.19669
ITCH	0	0	0	0.91487	0.808537	1.03519	0.15813	0.91501	0.825037	1.0148	0.09261
TP53INP2	0	0	0	0.96913	0.929391	1.01056	0.14207	0.97818	0.944977	1.01255	0.21064
SDF4	0	0	0	1.012	0.97947	1.04561	0.47406	1.01448	0.98688	1.04284	0.30701
TOLLIP	1	0	0	0.88387	0.816097	0.957262	0.00242	0.91846	0.859499	0.98146	0.01198
UBE2D4	0	0	0	0.79614	0.612055	1.03559	0.08925	0.85224	0.672379	1.08021	0.18618
XRCC5	0	0	0	0.97191	0.943735	1.00093	0.05771	0.98698	0.96256	1.01201	0.30511
LXN	0	0	0	0.9725	0.912202	1.03679	0.39322	1.01203	0.963468	1.06304	0.63357
TNS1	0	0	0	0.98338	0.970779	0.996144	0.01089	0.98925	0.979198	0.999402	0.03805
REXO1	0	0	0	1.11665	0.964561	1.29271	0.13969	1.03489	0.902907	1.18618	0.62225
SAR1A	0	0	0	0.97427	0.86909	1.09219	0.65478	0.96845	0.877062	1.06936	0.52603
CIC	0	0	0	0.97057	0.860279	1.09498	0.62736	0.998	0.897261	1.11005	0.97059
FDFT1	0	0	0	0.92675	0.825239	1.04075	0.1987	0.92644	0.840834	1.02077	0.12251
PAFAH1B3	0	0	0	1.03822	0.998194	1.07986	0.06147	1.03363	0.997529	1.07104	0.06822
KIF22	0	0	0	1.02408	0.940538	1.11505	0.58363	1.01489	0.938067	1.098	0.71274
SCGN	0	0	0	0.98112	0.96406	0.998483	0.03327	0.99461	0.985552	1.00376	0.24702
PGM1	0	0	0	0.97262	0.944119	1.00197	0.06719	0.98023	0.956092	1.00497	0.11629
DDX1	0	0	0	0.95129	0.901688	1.00361	0.06758	0.98025	0.936828	1.0257	0.38835
DNM2	0	0	0	0.97754	0.914167	1.04532	0.50663	0.97782	0.922198	1.0368	0.45276
EPB41L2	0	0	0	1.00832	0.926408	1.09748	0.84793	0.99285	0.922272	1.06882	0.84872
STX7	0	0	0	0.8905	0.748874	1.05889	0.18939	0.88669	0.766999	1.02508	0.10413
KEAP1	1	0	0	0.85501	0.779844	0.937425	0.00085	0.91217	0.832677	0.999249	0.04815
SLC35C2	0	0	0	1.08703	0.977159	1.20923	0.12475	1.05545	0.949564	1.17315	0.31709
RAB21	1	1	1	0.73986	0.617074	0.887086	0.00114	0.79588	0.684589	0.925257	0.00297
SLC4A4	0	0	0	0.96511	0.936252	0.994864	0.02184	0.98382	0.963319	1.00474	0.12863
SMARCA2	1	1	1	0.88187	0.823419	0.944472	0.00033	0.91795	0.868217	0.970536	0.00259
SESN1	0	0	0	1.02763	0.889092	1.18774	0.7122	0.98522	0.867472	1.11895	0.81857
COL5A3	0	0	0	1.0316	0.997343	1.06703	0.07101	1.0264	0.995085	1.05871	0.09932
SRCAP	0	0	0	0.89714	0.775721	1.03755	0.14344	0.89727	0.791923	1.01663	0.08889
PUM3	0	0	0	1.02274	0.908382	1.15151	0.71011	0.9964	0.8924	1.11251	0.94889
PSEN1	0	0	0	0.84687	0.703061	1.02009	0.08005	0.84295	0.718436	0.989058	0.03618
CLDND1	0	0	0	1.09127	1.01451	1.17383	0.01892	1.07383	1.00833	1.14358	0.02652
HSP90AA1	0	0	0	0.99627	0.987828	1.00478	0.38938	0.99427	0.986686	1.00193	0.14201
DLGAP4	1	0	0	1.15562	1.04068	1.28326	0.00681	1.09053	0.985474	1.20678	0.09359
CXCL2	1	1	1	1.04683	1.02631	1.06776	1e-05	1.04	1.02185	1.05847	1e-05
OSTM1	0	0	0	1.08597	0.994325	1.18605	0.06672	1.08676	1.004	1.17633	0.03951
PCNP	0	0	0	0.99852	0.974469	1.02317	0.90548	1.00421	0.986302	1.02244	0.6473
ARG2	0	0	0	1.01003	1.00014	1.02002	0.04677	1.01044	1.00124	1.01974	0.02609
MEF2C	0	0	0	0.97188	0.900413	1.04903	0.46419	0.97841	0.917792	1.04302	0.50354
PTPRC	0	0	0	0.98811	0.948917	1.02892	0.56253	0.9843	0.949848	1.02001	0.38403
UBA5	0	0	0	0.97624	0.917481	1.03876	0.44776	0.97955	0.928925	1.03292	0.44516
STK17B	0	0	0	1.04298	0.953226	1.14118	0.35936	1.03085	0.954339	1.11351	0.44001
LRP2	1	1	1	0.97185	0.954823	0.989188	0.00156	0.98141	0.969019	0.993949	0.0038
DUSP12	0	0	0	1.17579	0.928959	1.48821	0.17795	1.11921	0.911976	1.37353	0.28101
KIAA0141	0	0	0	0.92478	0.816636	1.04724	0.21778	0.9786	0.87777	1.09102	0.69661
SLC13A1	0	0	0	0.95214	0.900874	1.00633	0.08245	0.95709	0.915654	1.0004	0.05209
CADPS2	0	0	0	0.81434	0.681796	0.972665	0.02346	0.87198	0.75579	1.00603	0.06043
FYB	0	0	0	0.99515	0.946303	1.04652	0.84997	0.99089	0.947994	1.03573	0.68521
STRADB	0	0	0	1.01995	0.953295	1.09126	0.56679	1.00493	0.944079	1.06971	0.87727
BZW1	0	0	0	1.01794	0.919735	1.12663	0.73123	1.00831	0.923615	1.10076	0.85337
C1QTNF3	0	0	0	1.02691	0.998142	1.05652	0.06709	1.0194	0.988747	1.05102	0.21748
C5orf22	0	0	0	1.01781	0.805829	1.28555	0.88223	1.0116	0.8299	1.23307	0.9091
EPB41L3	0	0	0	0.91719	0.791665	1.06262	0.24965	0.88614	0.778782	1.0083	0.06659
DLG3	0	0	0	0.76996	0.573651	1.03344	0.08169	0.86715	0.676261	1.11191	0.26111
MRPL22	0	0	0	0.94194	0.74548	1.19016	0.6162	1.01459	0.831374	1.23817	0.88665
GEMIN5	0	0	0	0.83433	0.686432	1.01409	0.06885	0.93615	0.796114	1.10082	0.42481
NFE2L1	1	0	0	0.9808	0.967641	0.994132	0.00491	0.98576	0.97439	0.997267	0.0154
SEMA5B	0	0	0	0.97495	0.949062	1.00154	0.06458	0.98681	0.965571	1.00851	0.23143
GSK3B	0	0	0	0.83227	0.71051	0.974893	0.0229	0.881	0.775485	1.00089	0.05158
ITGB5	0	1	0	1.02612	1.00018	1.05272	0.04837	1.02842	1.00686	1.05044	0.00951
ERC1	0	0	0	0.79795	0.655719	0.971031	0.02422	0.84517	0.717384	0.995734	0.0443
XPO1	0	0	0	1.09862	1.00416	1.20197	0.04032	1.04237	0.954748	1.13804	0.35424
RNF13	1	0	0	0.93505	0.894864	0.977031	0.00272	0.95936	0.923276	0.996853	0.03388
KAT6A	0	0	0	0.85205	0.708459	1.02474	0.08903	0.86004	0.734576	1.00693	0.06091
TNPO1	0	0	0	1.00076	0.8931	1.1214	0.9896	1.00682	0.915523	1.10723	0.88854
PLOD1	1	1	1	1.01771	1.00835	1.02714	0.0002	1.01494	1.00632	1.02363	0.00065
OXCT1	0	0	0	0.99661	0.979794	1.01371	0.69543	0.99622	0.981218	1.01145	0.62448
RRAGB	0	0	0	0.98899	0.781811	1.25105	0.92642	0.99008	0.804579	1.21835	0.92498
CYLD	0	0	0	0.90265	0.764218	1.06616	0.22792	0.90236	0.782722	1.04029	0.15686
RPS5	0	0	0	1.00108	0.995172	1.00702	0.71988	1.00177	0.996924	1.00662	0.4756
FAT1	0	0	0	0.9672	0.930876	1.00494	0.0876	0.97705	0.94705	1.008	0.14436
YTHDC1	0	0	0	0.90978	0.819873	1.00955	0.07491	0.91552	0.838462	0.999666	0.04911
CHMP2B	0	0	0	0.97057	0.888573	1.06012	0.50706	1.00499	0.939374	1.07519	0.88517
SMAP2	0	0	0	1.01449	0.962825	1.06894	0.58954	1.00233	0.955815	1.05109	0.92366
ZMPSTE24	0	0	0	0.96206	0.910657	1.01638	0.16749	0.96814	0.925201	1.01309	0.16206
STARD7	0	0	0	0.94773	0.905055	0.992428	0.0224	0.95914	0.92328	0.996389	0.03187
NOA1	0	0	0	0.87145	0.738596	1.02819	0.10301	0.91292	0.79094	1.05373	0.21319
REST	0	0	0	0.80115	0.660324	0.972004	0.02459	0.8345	0.711928	0.97818	0.02559
GSTP1	0	0	0	0.9977	0.993449	1.00197	0.29119	0.99836	0.994874	1.00184	0.35673
APLP2	0	0	0	0.99732	0.987849	1.00689	0.58239	0.99876	0.990883	1.0067	0.75798
WBP11	0	0	0	0.93728	0.851587	1.0316	0.1855	0.96304	0.88706	1.04553	0.36906
EIF3I	0	0	0	1.01254	0.997997	1.02729	0.09126	1.01121	0.998744	1.02384	0.07818
TXLNA	0	0	0	1.07136	0.973502	1.17906	0.15836	1.03528	0.951022	1.127	0.42335
NCOA1	0	0	0	0.84603	0.737176	0.970959	0.01734	0.87478	0.780108	0.980946	0.02207
AGBL5	0	0	0	0.83756	0.72468	0.968028	0.0164	0.94943	0.848957	1.0618	0.36324
RAB10	0	0	0	0.9966	0.96704	1.02706	0.82441	0.9951	0.970153	1.02067	0.70428
HADHA	1	0	0	0.97626	0.960927	0.99185	0.00294	0.98728	0.974755	0.99995	0.04926
MAPRE3	0	0	0	1.04285	0.970007	1.12115	0.25609	1.0247	0.956106	1.09821	0.48998
CD59	0	0	0	1.00303	0.994012	1.01214	0.51165	1.00211	0.99414	1.01013	0.60473
CD82	1	1	1	1.05276	1.02428	1.08202	0.00024	1.04181	1.01486	1.06947	0.00218
AK6	0	0	0	0.92287	0.788588	1.08003	0.3171	0.98613	0.869718	1.11812	0.82744
SCAMP1	0	0	0	0.99604	0.937118	1.05866	0.89848	1.00454	0.95902	1.05222	0.84808
PREP	0	0	0	1.20238	0.979363	1.47617	0.07829	1.13088	0.944014	1.35475	0.18196
WDFY1	0	0	0	0.99711	0.921303	1.07914	0.94271	0.98891	0.92476	1.05751	0.74458
SLC25A24	0	0	0	1.01558	0.908655	1.13509	0.78538	1.00172	0.911813	1.1005	0.97143
PILRA	0	0	0	0.99976	0.910545	1.09772	0.99595	1.01564	0.937861	1.09987	0.70268
ABCB1	1	1	1	0.87814	0.803186	0.960088	0.00431	0.90376	0.840367	0.971918	0.00638
AKR1B1	0	0	0	1.00237	0.998999	1.00576	0.16921	1.00181	0.99889	1.00474	0.22351
CPNE3	0	0	0	0.95888	0.909081	1.01141	0.12273	0.96781	0.926474	1.01099	0.14181
RRN3	0	0	0	0.95122	0.85703	1.05576	0.34715	0.95451	0.873421	1.04314	0.30412
CTTN	0	0	0	0.9999	0.953057	1.04905	0.99665	0.98739	0.947017	1.02948	0.55125
MTIF2	0	0	0	0.98528	0.866351	1.12053	0.82119	1.0024	0.901465	1.11464	0.96471
DDHD2	0	0	0	0.92859	0.767361	1.12369	0.44636	0.92673	0.787828	1.09013	0.35835
TTC39A	0	0	0	0.87604	0.76664	1.00106	0.05183	0.94877	0.851611	1.05701	0.33997
EPS15	0	0	0	0.94415	0.83828	1.06339	0.34358	0.93155	0.842138	1.03045	0.16843
MGST2	0	0	0	0.90246	0.812526	1.00235	0.05532	0.92537	0.846337	1.01179	0.08858
CHERP	0	0	0	0.78565	0.602963	1.0237	0.07401	0.83617	0.66435	1.05243	0.12739
ATG16L1	0	0	0	0.95657	0.880833	1.0388	0.29126	0.96764	0.906959	1.03237	0.31941
USP40	0	0	0	0.92286	0.747589	1.13922	0.45503	0.90231	0.748557	1.08764	0.28082
POMGNT1	0	0	0	0.90298	0.821793	0.992198	0.03376	0.94603	0.873898	1.0241	0.1703
DNAJA1	0	0	0	0.9769	0.957527	0.996667	0.02217	0.98243	0.966081	0.999048	0.0383
B4GALT1	0	0	0	0.99789	0.982618	1.0134	0.78817	1.00484	0.993269	1.01655	0.41453
CHMP5	0	0	0	0.96622	0.931926	1.00178	0.06237	0.98087	0.951692	1.01095	0.21011
NFX1	1	1	1	0.80539	0.684041	0.948264	0.00939	0.83494	0.728244	0.957279	0.00971
AQP6	0	0	0	0.67685	0.253052	1.81042	0.43684	0.68094	0.294181	1.57621	0.36951
DIMT1	1	0	0	1.06073	1.01811	1.10512	0.00482	1.04783	1.00771	1.08955	0.01898
FOLH1	0	0	0	1.01475	0.962057	1.07035	0.5904	1.034	0.99375	1.07589	0.0989
EIF2AK1	0	0	0	0.95909	0.89733	1.0251	0.21865	0.97685	0.923338	1.03345	0.41505
EPDR1	0	0	0	1.00784	0.983477	1.03279	0.5318	1.0036	0.980911	1.02683	0.75783
SNX10	0	0	0	1.00939	0.995522	1.02346	0.18558	1.00805	0.995994	1.02026	0.1916
SEPHS1	1	0	0	0.79456	0.683146	0.924139	0.00285	0.864	0.760987	0.980943	0.02402
MRPL28	0	0	0	0.98901	0.955813	1.02336	0.52582	0.99177	0.967486	1.01667	0.51382
ITPKC	0	0	0	1.01181	0.969924	1.0555	0.58628	1.0104	0.973201	1.04903	0.58872
RBM22	0	0	0	0.93695	0.850931	1.03166	0.18498	1.01267	0.933615	1.09842	0.76142
TMED2	0	0	0	1.00931	0.992754	1.02615	0.27214	1.00867	0.994397	1.02314	0.23519
ERO1B	0	0	0	0.89475	0.735525	1.08845	0.266	0.92358	0.785007	1.08661	0.33779
ZFAND6	0	0	0	1.0119	0.904281	1.13233	0.83657	0.98615	0.89465	1.087	0.77887
TXLNG	0	0	0	1.07629	0.905956	1.27865	0.40291	1.06287	0.916785	1.23225	0.41896
HUWE1	0	0	0	0.91347	0.851808	0.979604	0.01115	0.94193	0.888528	0.99855	0.04457
ZW10	0	0	0	0.92341	0.744382	1.1455	0.46871	0.93424	0.778827	1.12067	0.4637
NOX4	0	0	0	0.9327	0.846927	1.02716	0.15696	0.92529	0.849526	1.00783	0.07487
MTMR2	0	0	0	0.95635	0.834283	1.09628	0.52178	0.97901	0.87412	1.09649	0.71375
PPP1R15A	0	0	0	1.00723	0.993287	1.02136	0.31132	1.00319	0.990631	1.01592	0.61965
HSD17B14	0	0	0	0.99801	0.977874	1.01856	0.84791	1.00011	0.983143	1.01737	0.98954
TRIP6	0	0	0	0.99729	0.959783	1.03627	0.88979	0.99541	0.963564	1.02831	0.7815
FTL	0	0	0	1.00009	0.999953	1.00023	0.19011	1.00006	0.999942	1.00018	0.35799
SRRT	0	0	0	1.04207	0.978164	1.11015	0.20186	1.01292	0.956504	1.07267	0.66061
BAX	0	0	0	1.0097	0.965209	1.05623	0.67458	1.00811	0.970072	1.04762	0.6807
NLK	0	0	0	0.80968	0.665056	0.985747	0.03546	0.84976	0.719644	1.00338	0.05486
PIGS	1	0	0	0.86463	0.785118	0.952201	0.00313	0.90647	0.837918	0.980625	0.01438
ATXN7L3	0	0	0	1.09003	0.935348	1.27028	0.26957	1.04424	0.91455	1.19232	0.52233
PGS1	1	0	0	1.32677	1.08962	1.61554	0.00489	1.17815	0.985645	1.40824	0.07167
PSMC5	0	0	0	0.97704	0.927322	1.02944	0.38359	0.98431	0.945243	1.02498	0.44404
UIMC1	0	0	0	1.15196	0.84248	1.57514	0.3755	1.07096	0.822028	1.39529	0.61148
CETP	0	0	0	0.99842	0.942958	1.05715	0.95673	0.98714	0.935162	1.04201	0.63921
MMP2	0	0	0	0.99927	0.978647	1.02033	0.94492	0.99961	0.982247	1.01728	0.96535
MT3	0	0	0	0.99606	0.9806	1.01176	0.62072	0.99504	0.981157	1.00912	0.48866
OGFOD1	0	0	0	0.93125	0.69013	1.25661	0.64127	0.87095	0.669292	1.13337	0.3038
SH3BP2	0	0	0	0.97693	0.909981	1.0488	0.51928	0.95715	0.900024	1.01791	0.16314
NOP14	0	0	0	0.89275	0.778722	1.02347	0.10367	0.90923	0.806846	1.0246	0.11843
ADD1	1	1	1	0.88931	0.836359	0.945612	0.00018	0.91535	0.865789	0.967746	0.00184
C14orf166	0	0	0	1.175	1.01331	1.36247	0.03275	1.14228	1.00022	1.30453	0.04961
NID2	0	0	0	0.98407	0.919852	1.05277	0.64093	1.00687	0.952984	1.06379	0.80736
GMCL1	0	0	0	1.02508	0.902992	1.16367	0.70188	1.04955	0.950565	1.15884	0.33864
SF3B2	0	0	0	0.91427	0.830824	1.0061	0.06641	0.96733	0.886226	1.05587	0.45733
GNAS	1	0	0	1.01133	1.00273	1.02001	0.00983	1.00755	0.99967	1.01551	0.0604
DNM1L	0	0	0	1.13039	0.956157	1.33639	0.1513	1.0235	0.873681	1.19901	0.77359
PTHLH	0	0	0	1.00924	1.00087	1.01768	0.03041	1.00615	0.998115	1.01425	0.13414
ERGIC2	1	0	0	1.1896	1.05435	1.34221	0.00481	1.14472	1.02484	1.27862	0.01663
AAMDC	0	0	0	0.96309	0.865125	1.07214	0.49194	0.98415	0.927511	1.04424	0.59733
CNOT3	0	0	0	1.20913	0.956479	1.52851	0.1123	1.11935	0.904759	1.38484	0.2991
DDX18	0	0	0	0.9209	0.824076	1.02911	0.14604	0.9525	0.868953	1.04409	0.2988
KHSRP	0	0	0	0.99075	0.930239	1.05518	0.77248	0.9931	0.941057	1.04801	0.80088
GNA11	0	0	0	0.9138	0.827955	1.00853	0.07328	0.92968	0.857705	1.00768	0.07613
EDEM2	0	0	0	1.0216	0.980808	1.06409	0.30407	1.0187	0.983505	1.05516	0.30184
PDRG1	0	0	0	1.01754	0.896704	1.15466	0.78749	0.99145	0.879765	1.11733	0.88806
EPB41L1	1	0	0	0.91902	0.864417	0.977067	0.00689	0.94985	0.905282	0.996615	0.03588
DOCK9	0	0	0	0.93198	0.851249	1.02038	0.12761	0.97958	0.912737	1.05132	0.56728
ANKRD10	0	0	0	1.03805	1.00188	1.07554	0.03907	1.01515	0.980146	1.05139	0.40103
COQ9	0	0	0	0.96958	0.926635	1.0145	0.18135	0.97609	0.938973	1.01468	0.22123
CRLS1	0	0	0	0.97312	0.915895	1.03392	0.37817	0.97302	0.921927	1.02695	0.32028
ATRN	1	0	0	0.86659	0.777703	0.965655	0.00952	0.90354	0.82759	0.98647	0.02357
SMOX	0	0	0	0.98593	0.906383	1.07246	0.74133	1.00416	0.937289	1.0758	0.90605
FKBP1A	0	0	0	1.00538	0.998129	1.01267	0.1457	1.00562	0.999622	1.01165	0.06651
NSFL1C	0	0	0	0.90354	0.784786	1.04025	0.15821	0.96932	0.869342	1.0808	0.57482
MAVS	0	1	0	0.85625	0.76012	0.964543	0.01065	0.86329	0.778482	0.957346	0.00534
XRN2	0	0	0	0.99288	0.950525	1.03711	0.74801	0.99884	0.962535	1.03652	0.95087
DYNLL1	0	0	0	1.00368	0.977391	1.03067	0.78627	0.99938	0.976417	1.02288	0.95822
TESC	0	0	0	0.93494	0.865155	1.01036	0.08919	0.97757	0.939673	1.01699	0.26057
SNX5	0	0	0	0.95742	0.88528	1.03544	0.27626	0.96594	0.904132	1.03198	0.30438
RPL6	1	1	1	1.01169	1.00298	1.02047	0.00843	1.01106	1.00352	1.01866	0.00397
ESF1	0	0	0	1.03688	0.842837	1.27558	0.73191	1.01774	0.856039	1.21	0.84207
RBBP9	1	0	0	0.86871	0.791605	0.953318	0.003	0.92446	0.856332	0.99802	0.04435
ANAPC5	0	0	0	1.1762	1.03059	1.34239	0.01609	1.16947	1.02591	1.33311	0.01914
SLC23A2	0	1	0	1.02875	0.980762	1.07908	0.24474	1.07904	1.0191	1.14251	0.0091
SLC8B1	0	0	0	1.02204	0.788869	1.32413	0.86896	0.94611	0.754114	1.18698	0.63211
TMEM230	0	0	0	1.01636	0.988213	1.04531	0.25742	1.01863	0.993783	1.0441	0.14286
OAS1	0	0	0	0.94955	0.89252	1.01022	0.1014	0.97396	0.927064	1.02324	0.29478
GCN1	0	0	0	0.88516	0.781586	1.00245	0.05467	0.90898	0.817219	1.01103	0.07879
RPLP0	0	0	0	1.00233	0.999645	1.00503	0.08868	1.00192	0.999607	1.00424	0.10251
PXN	1	1	1	1.04325	1.02312	1.06377	2e-05	1.03797	1.01854	1.05776	0.00011
PEBP1	1	0	0	0.99397	0.990157	0.997794	0.00204	0.99655	0.993523	0.999578	0.02607
BRAP	0	0	0	0.76621	0.528646	1.11055	0.15963	0.75282	0.543108	1.04351	0.08831
ERP29	0	0	0	0.97944	0.947068	1.01293	0.22575	0.98153	0.953096	1.01082	0.2141
FUS	0	0	0	0.97733	0.929484	1.02764	0.3706	0.97687	0.935938	1.0196	0.28399
IGBP1	0	0	0	0.98269	0.961355	1.0045	0.11889	0.99391	0.976922	1.01121	0.48779
FXYD5	0	0	0	1.0131	0.993821	1.03274	0.18411	1.00894	0.991764	1.02641	0.30975
ZNF302	0	0	0	1.05992	0.9818	1.14425	0.13631	1.03292	0.950998	1.1219	0.4423
GRAMD1A	1	1	1	1.1069	1.03022	1.1893	0.00556	1.09457	1.02758	1.16592	0.00504
CDIP1	0	0	0	0.96454	0.90532	1.02764	0.26424	0.96711	0.915611	1.02151	0.23102
GANAB	0	0	0	1.0026	0.988167	1.01725	0.72588	1.00774	0.995451	1.02018	0.21792
GMIP	0	0	0	0.99648	0.8846	1.1225	0.95367	0.98472	0.887907	1.09208	0.7706
MLF2	0	0	0	1.01309	0.983734	1.04331	0.38613	1.00703	0.979566	1.03527	0.61934
DDX24	1	1	1	0.88712	0.816789	0.963497	0.00448	0.90695	0.847748	0.970283	0.00456
NECAP1	0	0	0	0.90618	0.782451	1.04947	0.18839	0.91757	0.810552	1.03871	0.17394
ARHGAP4	0	0	0	1.03934	0.976254	1.10651	0.2271	1.00914	0.94795	1.07426	0.77565
DHX32	0	0	0	1.0285	0.98902	1.06955	0.15934	1.02686	0.991191	1.06382	0.14182
RCOR1	0	0	0	1.01539	0.83652	1.23253	0.87722	0.97701	0.827302	1.15381	0.784
LTBP4	0	0	0	1.03161	0.982375	1.08331	0.21218	1.01741	0.973708	1.06307	0.44089
BLVRB	0	0	0	1.00742	0.9871	1.02817	0.47712	1.00658	0.989078	1.02439	0.46326
SLC9A1	1	1	1	1.30516	1.15193	1.47879	3e-05	1.3119	1.17637	1.46302	0
SPTLC1	0	0	0	0.93358	0.871324	1.00028	0.05095	0.94941	0.89583	1.0062	0.07988
PAPOLA	0	0	0	1.01166	0.912896	1.1211	0.82497	0.98143	0.897418	1.07332	0.68143
RGS1	0	0	0	1.00698	0.998474	1.01557	0.10851	1.00487	0.996985	1.01282	0.22671
YPEL3	0	0	0	1.01564	0.970435	1.06295	0.50405	1.0114	0.972467	1.0519	0.57137
MRPS33	0	0	0	0.89264	0.729039	1.09294	0.2715	0.95645	0.813184	1.12495	0.59065
NDUFB2	0	0	0	0.94953	0.886575	1.01695	0.139	0.98171	0.933429	1.03249	0.47315
NUDC	0	0	0	1.00224	0.980097	1.02489	0.84424	1.00379	0.985714	1.02219	0.68336
MAEA	0	0	0	1.14674	0.985576	1.33425	0.07638	1.09374	0.939914	1.27273	0.24655
ICAM1	0	0	0	1.00747	0.990405	1.02484	0.39324	1.00823	0.993112	1.02359	0.28778
STRN4	0	0	0	1.10256	0.949928	1.2797	0.19905	1.09378	0.962567	1.24288	0.16915
LYZ	0	0	0	0.9979	0.993862	1.00196	0.30982	0.99801	0.994595	1.00144	0.25343
MUL1	1	1	1	0.88284	0.820103	0.950379	0.00092	0.92178	0.868136	0.978736	0.00775
PDCD7	0	0	0	1.19901	0.882908	1.6283	0.24509	1.05224	0.817994	1.35356	0.69186
SPG21	0	0	0	1.03698	0.957957	1.12252	0.36916	1.0361	0.968693	1.10819	0.30142
DNAJB11	0	0	0	1.03954	0.969185	1.11498	0.27815	1.03573	0.97292	1.1026	0.27144
P3H2	0	0	0	1.00534	0.981917	1.02933	0.65778	1.01232	0.992414	1.03262	0.22681
RAB11FIP3	0	0	0	0.96632	0.928482	1.0057	0.09281	0.96345	0.929455	0.998698	0.04224
GNPTG	0	0	0	0.98214	0.93416	1.03257	0.48042	0.98979	0.94841	1.03298	0.63783
GOLGA3	0	0	0	1.22097	1.02444	1.45519	0.02577	1.10551	0.9516	1.28432	0.18971
PABPC4	0	0	0	1.07362	0.998883	1.15393	0.05363	1.06712	1.00252	1.13588	0.04146
CERS4	0	0	0	0.94322	0.855811	1.03957	0.23882	0.96502	0.893176	1.04264	0.36705
MCOLN1	0	0	0	0.84697	0.669981	1.07071	0.16492	0.85743	0.705783	1.04165	0.12138
USP48	0	0	0	1.03822	0.809537	1.33151	0.76761	0.97372	0.789195	1.20139	0.80381
EFNB1	0	0	0	1.00096	0.941971	1.06364	0.97537	1.00186	0.951582	1.0548	0.94365
PDPR	0	0	0	0.96254	0.849015	1.09124	0.55094	0.97863	0.880053	1.08825	0.69003
AARS	0	0	0	0.9955	0.958339	1.0341	0.81614	1.00038	0.969096	1.03267	0.98137
GLG1	1	0	0	0.91269	0.854821	0.974475	0.00627	0.93719	0.888447	0.988605	0.01727
TNRC6A	1	0	0	1.21476	1.0524	1.40217	0.00787	1.08415	0.946885	1.24132	0.24209
PLEKHG2	0	0	0	1.104	1.01869	1.19645	0.01589	1.07758	0.999946	1.16125	0.05017
NAT14	0	0	0	0.99457	0.967417	1.02247	0.69965	0.9948	0.972431	1.01767	0.65282
EXOC1	0	0	0	0.94373	0.782182	1.13863	0.54542	0.87891	0.748846	1.03157	0.1142
OSBPL8	0	0	0	0.94333	0.859992	1.03474	0.21631	0.94059	0.871044	1.01568	0.11807
NRCAM	0	0	0	0.96984	0.896545	1.04911	0.4449	1.02164	0.97334	1.07234	0.38622
LAMB1	0	0	0	1.00305	0.991231	1.01502	0.61436	1.00443	0.994381	1.01458	0.38875
DLD	0	0	0	0.93755	0.884354	0.993936	0.03045	0.96329	0.919063	1.00965	0.11881
TXNL1	0	0	0	0.91282	0.691987	1.20412	0.51856	0.90844	0.717323	1.15047	0.42552
ABCC6	0	1	0	0.84688	0.746284	0.961048	0.01001	0.8689	0.782093	0.965337	0.00886
CMTM6	0	0	0	1.05022	0.996908	1.10638	0.06522	1.03831	0.991255	1.08759	0.11213
ITGA6	0	0	0	0.98167	0.960995	1.00279	0.08857	0.98827	0.971541	1.00529	0.17565
FH	0	0	0	0.93685	0.889835	0.986353	0.01303	0.95581	0.915737	0.997629	0.03862
SEL1L3	0	0	0	0.95846	0.924798	0.993343	0.02	0.96799	0.939636	0.997207	0.03195
CDV3	0	0	0	0.97839	0.945027	1.01292	0.21708	0.98323	0.955008	1.01229	0.25519
ALKBH5	1	1	1	0.94714	0.916082	0.979248	0.00141	0.95888	0.9315	0.987063	0.0045
APOH	0	1	0	1.08547	0.981739	1.20018	0.10952	1.15712	1.05812	1.26537	0.00138
SPAG7	0	0	0	0.90901	0.836062	0.988322	0.0254	0.93576	0.873211	1.0028	0.06001
ZC3HC1	0	0	0	0.97836	0.878239	1.08989	0.69127	0.99193	0.906395	1.08554	0.86025
ANGPT2	0	0	0	1.00686	0.986412	1.02774	0.51375	1.01522	0.999528	1.03117	0.05749
TMEM101	0	0	0	1.00078	0.967377	1.03534	0.96394	0.99841	0.969761	1.02789	0.91445
CD200	0	0	0	0.99312	0.94683	1.04166	0.77662	1.00804	0.970698	1.04682	0.67749
CCDC80	0	0	0	1.00273	0.968505	1.03817	0.87766	1.00313	0.974081	1.03303	0.83499
PSME1	0	0	0	0.98807	0.975774	1.00052	0.06031	0.99261	0.982148	1.0032	0.17094
HAUS4	0	0	0	0.94109	0.829295	1.06795	0.34667	0.95403	0.857778	1.06108	0.38578
SLC22A17	0	0	0	0.99968	0.933548	1.0705	0.99262	0.99723	0.938823	1.05926	0.92819
SCFD1	0	0	0	0.97189	0.782603	1.20697	0.79645	0.94516	0.784355	1.13894	0.55335
HECTD1	0	0	0	0.92934	0.843875	1.02346	0.13649	0.93787	0.864056	1.01798	0.12502
HNRNPC	0	0	0	0.98827	0.95246	1.02542	0.53098	0.98694	0.956176	1.01871	0.41606
SUPT16H	0	0	0	0.95006	0.862841	1.0461	0.29703	0.94924	0.875072	1.0297	0.20954
TOX4	0	0	0	0.89378	0.791923	1.00873	0.06888	0.91153	0.823092	1.00947	0.07525
TINF2	0	0	0	0.98177	0.907195	1.06249	0.64813	0.98303	0.919129	1.05136	0.61771
SEMA6A	0	0	0	0.92028	0.858068	0.986997	0.01999	0.93196	0.87934	0.98772	0.01745
SNAP23	0	0	0	1.03086	0.871087	1.21993	0.72354	1.01613	0.881475	1.17135	0.82536
PHGDH	0	0	0	0.95438	0.892086	1.02103	0.17526	0.99112	0.942856	1.04185	0.72629
EZR	1	0	0	0.99399	0.990041	0.997951	0.00291	0.99635	0.993373	0.999349	0.01693
MYL6	0	0	0	0.99139	0.980604	1.00229	0.12138	0.99419	0.985225	1.00323	0.2072
DPYSL2	0	0	0	0.96792	0.936463	1.00045	0.05316	0.98307	0.955361	1.01159	0.24186
NUP50	0	0	0	1.05415	0.856851	1.29689	0.61792	0.9942	0.829702	1.1913	0.94975
COMT	0	0	0	1.05204	0.980404	1.12891	0.15858	1.05473	0.993258	1.12002	0.08204
CECR1	0	0	0	0.96813	0.936861	1.00044	0.05318	0.97438	0.948354	1.00111	0.06014
ECHDC1	0	0	0	0.90154	0.77905	1.04327	0.16414	0.90832	0.802367	1.02826	0.12859
HDAC6	0	0	0	0.88184	0.7795	0.997625	0.04574	0.89851	0.808872	0.998077	0.04597
CDC23	0	0	0	0.82198	0.704089	0.959628	0.01307	0.8755	0.770653	0.994611	0.04106
AAAS	0	0	0	1.09647	1.00576	1.19537	0.03658	1.06168	0.970411	1.16153	0.19186
CBX5	1	0	0	0.84778	0.765552	0.938829	0.00151	0.89528	0.820758	0.976565	0.01261
FMO2	0	0	0	0.98421	0.932534	1.03876	0.56308	0.99899	0.958857	1.0408	0.96157
SUCO	0	0	0	0.98776	0.838684	1.16332	0.88271	0.94293	0.814348	1.09182	0.43212
MSH2	0	0	0	0.94137	0.772135	1.1477	0.55013	0.99511	0.847293	1.1687	0.95231
MAP3K1	1	1	1	0.81721	0.705119	0.947119	0.00732	0.84676	0.749705	0.956376	0.0074
DHPS	0	0	0	0.96999	0.873976	1.07655	0.56661	0.97137	0.887891	1.06271	0.52643
ARCN1	0	0	0	0.99431	0.964204	1.02537	0.71623	0.99797	0.972312	1.02431	0.87879
TMEM38B	0	0	0	0.92366	0.866625	0.984451	0.0146	0.95263	0.906542	1.00106	0.0551
PSMD5	0	0	0	0.99854	0.865471	1.15207	0.98407	0.96751	0.855492	1.09419	0.5988
PTGS1	0	0	0	1.00533	0.995315	1.01545	0.29756	1.00521	0.996123	1.01437	0.26206
NUP188	0	0	0	1.21529	0.992715	1.48776	0.05887	1.13065	0.928141	1.37736	0.22266
CRAT	1	1	1	0.91608	0.867077	0.967856	0.00178	0.93636	0.894951	0.979696	0.00438
SH2D3C	0	0	0	0.99522	0.927946	1.06737	0.89326	0.99921	0.941597	1.06035	0.9793
NANS	0	0	0	1.069	0.895428	1.27623	0.46041	1.01781	0.862677	1.20083	0.83427
TBC1D2	0	0	0	1.03134	0.955799	1.11285	0.42658	1.01249	0.941597	1.08874	0.7375
CWF19L1	0	0	0	0.93037	0.70783	1.22288	0.60485	0.86725	0.680858	1.10469	0.24865
BTAF1	0	0	0	1.02827	0.904429	1.16905	0.67028	0.97917	0.869987	1.10206	0.72708
IKZF5	0	0	0	0.90107	0.72747	1.1161	0.34006	0.9049	0.758577	1.07945	0.2668
SORBS1	0	0	0	0.99135	0.927728	1.05933	0.79738	0.99491	0.939442	1.05366	0.86153
BAMBI	0	0	0	1.00553	0.967061	1.04552	0.7818	1.00205	0.961145	1.04468	0.92342
WAC	0	0	0	0.90108	0.820334	0.989777	0.02967	0.9191	0.849312	0.994623	0.03627
CREM	0	1	0	1.09872	0.98294	1.22812	0.09751	1.11662	1.03288	1.20713	0.00554
NUBP2	0	0	0	1.01898	0.911016	1.13973	0.74215	1.00397	0.907361	1.11086	0.93886
SMIM24	0	0	0	0.99726	0.990776	1.00379	0.41056	0.99921	0.993995	1.00445	0.76698
TREM2	0	0	0	0.99712	0.979199	1.01536	0.75502	0.99594	0.980213	1.01192	0.61625
FKBP5	0	0	0	1.01671	0.999822	1.0339	0.05252	1.01196	0.99651	1.02765	0.12965
BRPF3	1	1	1	0.82618	0.728811	0.936562	0.00284	0.86829	0.782941	0.962942	0.00746
MRPS18A	0	0	0	0.90462	0.828672	0.987529	0.02505	0.94082	0.869692	1.01777	0.12828
TMEM14A	0	0	0	0.95967	0.919021	1.00211	0.06229	0.9836	0.950776	1.01757	0.33971
HSP90AB1	0	0	0	0.99628	0.99269	0.999876	0.04217	0.99816	0.995231	1.0011	0.22142
CDC5L	0	0	0	0.90537	0.777004	1.05495	0.20254	0.98519	0.865153	1.12188	0.82189
ITPR3	0	0	0	0.93056	0.863422	1.00294	0.05966	0.95123	0.896541	1.00925	0.09797
DSP	0	0	0	0.96824	0.927073	1.01125	0.14544	0.97183	0.936492	1.00851	0.13065
SIRT1	0	0	0	0.90515	0.781843	1.04791	0.18229	0.93328	0.827655	1.05238	0.25984
HNRNPH3	0	0	0	0.96997	0.914383	1.02894	0.31123	0.95868	0.911709	1.00807	0.09968
ABL1	0	0	0	1.00555	0.929203	1.08818	0.8907	1.01008	0.943963	1.08083	0.77144
ACOT7	0	0	0	0.98985	0.953836	1.02723	0.58955	0.98753	0.955915	1.02019	0.44979
SH3GLB1	0	0	0	0.99581	0.94193	1.05277	0.88237	1.00239	0.956866	1.05006	0.91994
SCD	0	0	0	1.0024	0.997718	1.00711	0.31532	1.0022	0.998066	1.00636	0.29791
TMED1	0	0	0	0.86731	0.76071	0.988846	0.03338	0.92098	0.820121	1.03426	0.16425
ABLIM1	0	0	0	0.92762	0.875698	0.982627	0.01059	0.95053	0.90716	0.995985	0.03326
ERMP1	0	0	0	0.89168	0.79118	1.00494	0.06023	0.95252	0.876454	1.03518	0.25189
RAB18	0	0	0	0.91742	0.832528	1.01097	0.08189	0.92705	0.854828	1.00537	0.06717
NRP1	0	0	0	0.99023	0.968329	1.01262	0.38943	0.99629	0.977898	1.01504	0.69636
TSPAN15	0	0	0	1.01882	0.959065	1.08231	0.54539	1.03336	0.98342	1.08582	0.19411
FAM21A	0	0	0	0.84116	0.687345	1.02938	0.09316	0.82861	0.693144	0.990562	0.03901
OCEL1	0	0	0	0.99931	0.922093	1.08299	0.98654	0.99561	0.928363	1.06773	0.90185
MYO9B	0	0	0	0.98833	0.899146	1.08636	0.80779	0.97912	0.901165	1.06382	0.61812
PSMD8	0	0	0	1.0053	0.960765	1.05191	0.81914	1.00709	0.968694	1.047	0.72183
HSD3B7	0	0	0	0.99751	0.979773	1.01555	0.78515	0.99468	0.979305	1.0103	0.50217
SETD1A	0	0	0	0.90625	0.711156	1.15484	0.42606	0.90144	0.732232	1.10975	0.32797
BCL7C	0	0	0	0.99418	0.961729	1.02772	0.73023	0.99403	0.966516	1.02232	0.67562
CIRBP	0	0	0	0.99155	0.970378	1.01318	0.44081	0.99149	0.973072	1.01027	0.37173
ATP5D	0	0	0	0.99762	0.987545	1.0078	0.64506	0.99776	0.989573	1.006	0.59257
HNRNPM	0	0	0	0.94498	0.897961	0.994464	0.02977	0.96072	0.920014	1.00323	0.06971
2019-03-02	0	0	0	1.01228	0.952983	1.07528	0.6919	1.02531	0.975196	1.07801	0.3282
NDUFB7	0	0	0	0.99695	0.989896	1.00404	0.39881	0.99858	0.994265	1.00292	0.52019
TECR	0	0	0	0.93446	0.869805	1.00391	0.06385	0.95185	0.89686	1.01021	0.10411
TIMM13	0	0	0	0.9601	0.900741	1.02337	0.21112	0.97158	0.921213	1.0247	0.28837
CDC34	0	0	0	1.02197	0.972746	1.0737	0.38823	1.01216	0.967491	1.0589	0.59961
CEP170B	0	0	0	0.97292	0.848548	1.11551	0.69396	0.9318	0.823156	1.05478	0.26409
POLR2E	0	0	0	0.9466	0.903881	0.991335	0.01983	0.97342	0.936348	1.01196	0.17382
POLRMT	0	0	0	0.99457	0.879975	1.1241	0.93055	0.98685	0.885452	1.09988	0.81094
CDHR5	0	0	0	0.98856	0.976539	1.00072	0.06525	0.98657	0.975897	0.997361	0.01489
RASSF7	0	0	0	0.99463	0.956033	1.03477	0.78951	0.98453	0.948355	1.02209	0.41444
GADD45B	0	0	0	1.00658	1.00037	1.01284	0.03804	1.00704	0.999621	1.0145	0.06282
PALM	0	0	0	0.99834	0.941442	1.05868	0.95573	0.99476	0.944081	1.04817	0.84402
MKNK2	0	0	0	1.03193	0.999737	1.06516	0.05191	1.02057	0.989739	1.05236	0.19326
TRMT2A	0	0	0	1.08328	0.967402	1.21303	0.16579	1.04651	0.942404	1.16211	0.39511
RANBP1	1	1	1	1.25119	1.13234	1.3825	1e-05	1.21986	1.10818	1.3428	5e-05
ZDHHC8	0	0	0	1.09026	1.00209	1.18617	0.04456	1.05181	0.966017	1.14522	0.24459
KLHL22	0	0	0	0.89312	0.669445	1.19154	0.44221	0.83514	0.648408	1.07564	0.16294
MED15	1	0	0	1.16305	1.04821	1.29046	0.0044	1.09936	0.995622	1.21391	0.06104
SNAP29	0	0	0	0.83561	0.676535	1.03207	0.09553	0.82697	0.689952	0.991192	0.03982
CRKL	0	0	0	0.97539	0.898891	1.05839	0.5498	0.97136	0.906495	1.04086	0.40996
LZTR1	0	0	0	1.11489	0.94959	1.30898	0.1841	1.0694	0.928726	1.23139	0.35107
SMARCB1	0	0	0	0.96908	0.917724	1.02331	0.25822	0.98692	0.939475	1.03677	0.60051
BCL2L13	0	0	0	0.86897	0.776823	0.972041	0.01406	0.88422	0.80451	0.971826	0.01068
DDT	0	0	0	0.98324	0.919746	1.05112	0.61971	0.99561	0.94235	1.05188	0.87524
CABIN1	0	0	0	0.91913	0.768468	1.09933	0.35589	0.92206	0.784143	1.08422	0.32626
SUSD2	0	0	0	1.01343	0.933711	1.09995	0.7496	1.02023	0.952777	1.09246	0.56607
SF3A1	1	0	0	0.92625	0.877097	0.978159	0.00589	0.95424	0.909928	1.00071	0.05349
GGT5	0	0	0	1.01429	0.981033	1.04868	0.40403	1.00472	0.972195	1.03833	0.77911
PPIL2	0	0	0	1.02032	0.802897	1.29663	0.86929	0.8995	0.735019	1.10078	0.30391
SNRPD3	0	0	0	0.98713	0.922663	1.05611	0.70708	0.98672	0.930847	1.04594	0.65311
PES1	0	0	0	0.98266	0.913868	1.05663	0.63662	1.01052	0.950963	1.0738	0.7356
MAPK1	0	0	0	0.95799	0.91395	1.00415	0.07382	0.9669	0.929221	1.00611	0.0969
GGT1	1	0	0	0.9717	0.952652	0.991126	0.00448	0.98277	0.967537	0.998243	0.02919
PPM1F	0	0	0	0.95684	0.856376	1.06911	0.43573	0.9666	0.882815	1.05834	0.46278
MFNG	0	0	0	0.97311	0.862976	1.0973	0.6565	0.97467	0.87993	1.0796	0.6229
CARD10	0	0	0	0.96707	0.885518	1.05614	0.45636	0.95056	0.878697	1.02831	0.20622
SLC25A1	0	0	0	1.00076	0.988983	1.01268	0.90002	1.00121	0.991408	1.01111	0.8104
LGALS2	1	1	1	0.98362	0.972707	0.994647	0.0037	0.98701	0.978108	0.995983	0.00467
GGA1	0	0	0	1.12582	0.925309	1.36978	0.23633	1.04939	0.875661	1.25759	0.60164
LGALS1	1	1	1	1.00216	1.00111	1.00319	5e-05	1.00181	1.00081	1.00281	0.0004
HPS4	1	1	1	1.12063	1.04252	1.20459	0.002	1.11761	1.04492	1.19535	0.00119
PIK3IP1	0	0	0	0.99691	0.955515	1.04011	0.88628	0.99599	0.960709	1.03256	0.82711
PATZ1	1	0	0	0.77463	0.645084	0.930192	0.00624	0.84179	0.720306	0.983772	0.03033
TFIP11	0	0	0	0.93062	0.753016	1.1501	0.50571	1.04876	0.887295	1.23961	0.57675
EIF3L	0	0	0	0.98289	0.96021	1.0061	0.1472	0.99003	0.970681	1.00976	0.31975
SNU13	0	0	0	0.99697	0.960568	1.03476	0.87301	1.00011	0.970868	1.03023	0.99406
PICK1	0	0	0	1.03652	0.8636	1.24407	0.70013	0.94853	0.795107	1.13156	0.55719
TTC28	0	0	0	0.83033	0.699074	0.986234	0.03418	0.85173	0.736993	0.984321	0.02971
SLC5A1	0	0	0	0.96349	0.929146	0.99911	0.04464	0.97343	0.946748	1.00086	0.05759
KDELR3	1	1	1	1.02475	1.00753	1.04224	0.00465	1.02302	1.00636	1.03996	0.00663
DDX17	0	0	0	1.00815	0.992488	1.02407	0.30991	0.99871	0.983925	1.01372	0.86521
TCF20	0	0	0	0.85012	0.716645	1.00845	0.06239	0.86238	0.743962	0.999646	0.04943
HSCB	0	0	0	1.01703	0.930243	1.11192	0.71061	1.00548	0.925475	1.09239	0.89726
CBY1	0	0	0	1.01343	0.879383	1.16793	0.85373	0.98304	0.868318	1.11291	0.78701
TOMM22	0	0	0	0.98289	0.932902	1.03555	0.51691	0.98449	0.941262	1.02971	0.49502
RTCB	0	0	0	0.95162	0.908853	0.996398	0.03457	0.96733	0.930514	1.00561	0.0934
JOSD1	0	0	0	1.01595	0.950888	1.08548	0.63935	1.01999	0.963987	1.07924	0.49201
FBXO7	0	0	0	0.94103	0.842598	1.05096	0.28095	0.93718	0.853959	1.02853	0.17154
GTPBP1	0	0	0	0.94568	0.767656	1.16499	0.59968	0.94092	0.783931	1.12934	0.51319
POLDIP3	0	0	0	0.95754	0.908752	1.00894	0.10387	0.9677	0.924223	1.01321	0.16147
RAB36	1	1	1	0.79366	0.694668	0.906759	0.00067	0.83402	0.746063	0.932343	0.00141
PPP6R2	0	0	0	1.01649	0.898462	1.15001	0.79513	0.97415	0.871553	1.08882	0.64463
SBF1	0	0	0	1.00587	0.909229	1.1128	0.90953	0.97073	0.888428	1.06065	0.51095
SUN2	0	0	0	0.96233	0.927277	0.998704	0.04255	0.9792	0.947519	1.01194	0.21024
CYB5R3	0	0	0	1.00631	0.994915	1.01783	0.27908	1.00553	0.994802	1.01636	0.31337
DNAL4	0	0	0	0.8664	0.756078	0.992816	0.03904	0.92048	0.817473	1.03647	0.17122
MIOX	0	0	0	0.98661	0.975707	0.997636	0.01738	0.98854	0.979644	0.997509	0.01234
LMF2	0	0	0	0.99181	0.956738	1.02817	0.65454	0.99159	0.961198	1.02293	0.59492
PACSIN2	0	0	0	0.99749	0.959815	1.03663	0.89803	0.99074	0.955387	1.02741	0.61592
AP1B1	0	0	0	0.95034	0.890107	1.01466	0.12735	0.96865	0.916583	1.02368	0.25858
TOM1	0	0	0	1.02953	0.935875	1.13255	0.54973	1.02801	0.946111	1.11701	0.5143
HMOX1	0	0	0	0.99867	0.994452	1.00291	0.53717	0.99935	0.99585	1.00286	0.71671
MCAT	1	0	0	0.76877	0.630518	0.937343	0.00933	0.81857	0.693105	0.966759	0.01837
MCM5	0	0	0	1.03512	0.882614	1.21398	0.67121	1.0477	0.915004	1.19962	0.50008
ARSA	0	0	0	1.02678	0.979543	1.0763	0.27136	1.01393	0.97083	1.05893	0.53251
TSPO	0	0	0	1.00975	0.998911	1.02072	0.07806	1.00666	0.996474	1.01695	0.20077
TTLL12	0	0	0	0.91713	0.785605	1.07069	0.27341	0.95635	0.842565	1.0855	0.48985
CBX7	0	0	0	0.90593	0.836374	0.981277	0.01536	0.94624	0.886192	1.01036	0.09848
PDGFB	0	0	0	0.96409	0.922787	1.00724	0.10155	0.98443	0.949292	1.02085	0.39722
RPL3	0	0	0	1.00044	0.998305	1.00258	0.6856	1.00048	0.998697	1.00227	0.59361
RBFOX2	0	0	0	1.01008	0.918737	1.11051	0.83575	1.01538	0.937121	1.10017	0.70914
TAB1	0	0	0	0.92692	0.771904	1.11306	0.41637	0.95444	0.809302	1.12561	0.57955
ASCC2	0	0	0	1.11149	0.938523	1.31633	0.22065	1.05371	0.907198	1.22387	0.49342
MIEF1	0	0	0	0.84418	0.734195	0.970641	0.01739	0.88523	0.785734	0.99732	0.04507
APOL1	0	0	0	0.99985	0.997736	1.00197	0.89226	0.99904	0.996811	1.00128	0.39796
MYH9	0	0	0	0.9957	0.989435	1.002	0.18046	0.99854	0.993212	1.0039	0.59209
SAMM50	1	1	1	0.77256	0.648377	0.920539	0.0039	0.81923	0.705769	0.950932	0.00876
TXN2	0	0	0	0.9952	0.962003	1.02955	0.7811	0.9995	0.972942	1.02678	0.97105
EIF3D	0	0	0	1.02153	0.985074	1.05933	0.2506	1.02776	0.995969	1.06056	0.08773
SGSM3	1	1	1	1.13231	1.05552	1.21469	0.00052	1.10393	1.02674	1.18691	0.0075
PVALB	0	0	0	1.00437	0.998501	1.01027	0.14518	1.00316	0.997039	1.00931	0.31217
KIAA0930	0	0	0	1.03417	0.928595	1.15175	0.54086	1.04978	0.958878	1.1493	0.29318
NCF4	0	0	0	1.06024	0.983279	1.14324	0.12817	1.03077	0.961972	1.10448	0.3899
SLC25A17	0	0	0	1.1246	0.834517	1.51552	0.44041	1.04861	0.81178	1.35454	0.7163
ST13	0	0	0	0.98939	0.975982	1.00298	0.12533	0.99153	0.980241	1.00294	0.14492
IL2RB	0	0	0	0.99328	0.931107	1.05961	0.83805	0.99377	0.938123	1.05272	0.83168
RBX1	0	0	0	1.03966	0.967631	1.11704	0.28836	1.02246	0.95919	1.0899	0.49562
EP300	1	1	1	0.87949	0.808938	0.956183	0.00261	0.89365	0.832638	0.959135	0.00183
L3MBTL2	1	0	0	0.68829	0.536539	0.882971	0.00329	0.77784	0.619037	0.977389	0.03106
RANGAP1	0	0	0	1.02179	0.984481	1.06052	0.25614	1.01458	0.978388	1.0521	0.43472
ZC3H7B	0	0	0	0.90922	0.838437	0.985975	0.02134	0.93096	0.869305	0.996986	0.04072
PHF5A	0	0	0	1.05293	0.959105	1.15594	0.27881	1.03337	0.951491	1.12231	0.43569
ACO2	1	1	1	0.96435	0.943357	0.985812	0.00123	0.97668	0.959702	0.99397	0.00842
POLR3H	0	0	0	0.8376	0.677982	1.03481	0.10041	0.86916	0.722641	1.04538	0.13656
PMM1	0	0	0	0.94108	0.876396	1.01053	0.0946	0.96113	0.906383	1.01917	0.18511
DESI1	1	0	0	1.19766	1.06207	1.35056	0.00326	1.12985	1.01404	1.25887	0.02692
CERK	0	0	0	1.02346	0.964477	1.08603	0.44387	1.03361	0.983357	1.08644	0.19362
BRD1	0	0	0	0.99593	0.800372	1.23927	0.97082	0.92398	0.761934	1.12048	0.42158
ABHD4	0	0	0	1.05813	0.999229	1.1205	0.05313	1.0488	0.998602	1.10151	0.05684
KHNYN	0	0	0	0.96171	0.835104	1.10752	0.58775	0.93458	0.825887	1.05757	0.28345
FKBP3	0	0	0	1.08367	0.992405	1.18334	0.07347	1.05275	0.97297	1.13908	0.20104
GZMH	0	0	0	1.02148	0.978252	1.06661	0.33533	1.02162	0.983581	1.06113	0.26924
PRMT5	0	0	0	0.92744	0.86158	0.998328	0.04501	0.94737	0.890295	1.00809	0.08805
SOS2	0	0	0	0.94715	0.82542	1.08685	0.43917	0.93914	0.834961	1.05632	0.29528
PYGL	0	0	0	1.03029	0.982851	1.08002	0.21472	1.0261	0.984429	1.06952	0.22318
PSMC6	0	0	0	1.1464	0.932364	1.40958	0.19507	1.05756	0.879013	1.27239	0.55305
GNPNAT1	0	0	0	1.17885	1.02131	1.36069	0.02456	1.12564	0.981923	1.29039	0.08948
CNIH1	0	0	0	1.01232	0.956642	1.07123	0.67148	1.00298	0.953396	1.05515	0.90842
ATP6V1D	0	0	0	0.92654	0.845049	1.01589	0.10429	0.93514	0.865795	1.01004	0.08808
C14orf105	0	0	0	0.96991	0.931933	1.00944	0.1339	0.96502	0.931637	0.999592	0.04747
PLEK2	0	1	0	1.04945	1.0074	1.09324	0.02066	1.05076	1.01481	1.08798	0.00532
PIGH	0	0	0	0.86771	0.700218	1.07526	0.1947	0.87083	0.724392	1.04689	0.14095
PSMA3	0	0	0	1.0722	1.00168	1.14768	0.04463	1.05221	0.990431	1.11784	0.09925
VTI1B	0	0	0	0.9865	0.902918	1.07782	0.76347	0.97858	0.906781	1.05607	0.57764
TIMM9	0	0	0	1.02558	0.964121	1.09096	0.4231	1.01774	0.963095	1.0755	0.53224
TMED8	0	0	0	0.86994	0.758411	0.997872	0.04653	0.87893	0.783915	0.985462	0.02705
AHSA1	0	0	0	1.03971	0.981509	1.10136	0.18518	1.01804	0.963601	1.07556	0.52365
SPTLC2	1	0	0	0.85835	0.773859	0.952072	0.00386	0.90824	0.837844	0.984544	0.01938
LGMN	0	0	0	0.99787	0.982791	1.01319	0.78388	0.99778	0.985035	1.01069	0.73445
SNW1	0	0	0	0.98231	0.91159	1.05851	0.6397	0.99118	0.929044	1.05747	0.78864
ITPK1	0	0	0	1.04009	0.966738	1.11899	0.2922	1.03179	0.962349	1.10625	0.37871
DHRS7	0	0	0	1.00137	0.972321	1.03129	0.92748	0.99908	0.9724	1.02649	0.94711
PPM1A	0	0	0	0.89025	0.749692	1.05715	0.18482	0.88051	0.760954	1.01884	0.08739
ERH	1	0	0	1.0359	1.00887	1.06365	0.00896	1.02548	1.0007	1.05087	0.04373
HIF1A	0	0	0	1.02349	0.998623	1.04898	0.06419	1.02432	1.00261	1.0465	0.02792
SUSD6	0	0	0	0.96141	0.911332	1.01423	0.14919	0.97999	0.93597	1.02609	0.38871
SRSF5	0	0	0	1.02423	1.00234	1.04659	0.02979	1.01408	0.994259	1.03429	0.16504
EIF5	0	0	0	0.96318	0.910964	1.0184	0.18724	0.96617	0.921733	1.01274	0.15194
DICER1	0	0	0	0.94606	0.782657	1.14358	0.56651	0.91413	0.776042	1.07677	0.28251
MTHFD1	0	0	0	0.88069	0.785222	0.987764	0.02999	0.90892	0.82661	0.999423	0.04861
TELO2	0	0	0	1.13838	0.998957	1.29727	0.05186	1.06623	0.944892	1.20315	0.29815
PAPLN	0	0	0	0.97803	0.910243	1.05088	0.54443	0.95921	0.898591	1.02393	0.21124
PPP4R3A	0	0	0	1.01858	0.916948	1.13148	0.73135	0.98507	0.897344	1.08138	0.7519
PSMB5	0	0	0	1.01394	0.984127	1.04467	0.36341	1.0129	0.986597	1.03989	0.33975
YY1	0	0	0	0.92547	0.808922	1.0588	0.25934	0.93544	0.835967	1.04675	0.24467
ACIN1	0	0	0	1.05643	0.988503	1.12904	0.1055	1.0118	0.949785	1.07786	0.71619
CCNB1IP1	0	0	0	0.97479	0.900476	1.05524	0.52805	0.98254	0.9204	1.04886	0.5971
APEX1	0	0	0	0.98822	0.969096	1.00772	0.23468	0.9917	0.975501	1.00816	0.32099
PABPN1	1	0	0	1.04281	1.01214	1.07441	0.00592	1.02266	0.993044	1.05314	0.13513
ARHGAP5	0	0	0	0.92395	0.835573	1.02169	0.12316	0.92808	0.853324	1.0094	0.08158
SRP54	0	0	0	0.92847	0.842339	1.0234	0.13509	0.93335	0.859135	1.01397	0.10273
CHD8	0	0	0	0.81417	0.688454	0.962835	0.01629	0.83277	0.721592	0.961073	0.01232
PCK2	1	0	0	0.89165	0.818347	0.971523	0.0088	0.94589	0.889919	1.00538	0.07383
DCAF11	1	1	1	0.79228	0.686348	0.914563	0.00147	0.85128	0.759919	0.953614	0.00544
NFKBIA	0	0	0	0.997	0.987136	1.00695	0.55303	0.99815	0.990143	1.00622	0.65307
EMC9	0	0	0	1.02221	0.98501	1.0608	0.24551	1.01258	0.975105	1.05149	0.51599
PSME2	0	0	0	1.01425	0.99326	1.03569	0.18508	1.00833	0.989025	1.028	0.4005
SEC23A	0	0	0	1.07465	0.984085	1.17356	0.10901	1.05846	0.97551	1.14847	0.17236
GMPR2	0	0	0	0.92324	0.863328	0.987302	0.01964	0.94728	0.89629	1.00117	0.05502
PNN	0	0	0	1.04567	0.997955	1.09567	0.06091	1.01615	0.973989	1.06013	0.45864
RABGGTA	0	0	0	1.01445	0.854383	1.20449	0.86996	0.97317	0.832083	1.13817	0.7336
PLTP	1	0	0	1.00372	1.00132	1.00612	0.0023	1.003	1.0007	1.0053	0.01044
PCIF1	0	0	0	0.89358	0.802231	0.99533	0.04085	0.93122	0.850768	1.01928	0.12215
GSS	0	0	0	0.98579	0.958865	1.01347	0.31111	0.98104	0.954357	1.00847	0.17392
MMP9	1	1	1	1.00601	1.00288	1.00915	0.00016	1.00627	1.0033	1.00925	4e-05
TRPC4AP	0	0	0	1.04378	0.996678	1.09311	0.06892	1.02386	0.978308	1.07153	0.30972
PYGB	0	0	0	1.00308	0.986164	1.0203	0.72313	1.00213	0.98659	1.0179	0.78977
ABHD12	0	0	0	1.01556	0.97834	1.0542	0.41779	1.01117	0.977192	1.04633	0.52413
PROCR	0	0	0	1.01036	0.991783	1.02929	0.27661	1.01387	0.998063	1.02994	0.08568
CD40	0	0	0	1.012	0.967962	1.05804	0.59922	1.02144	0.98432	1.05997	0.26124
UQCC1	0	0	0	1.10556	0.924466	1.32212	0.27154	1.03548	0.869792	1.23272	0.69513
ZMYND8	0	0	0	1.07612	1.01413	1.1419	0.01536	1.04892	0.986001	1.11585	0.13025
IFT52	0	0	0	0.99953	0.898582	1.11182	0.99308	1.02349	0.936737	1.11828	0.6074
HNF4A	0	0	0	0.94163	0.892021	0.993984	0.02938	0.9666	0.927405	1.00745	0.10773
NDRG3	0	0	0	0.97902	0.888962	1.07819	0.66667	0.97619	0.897982	1.06123	0.57178
C20orf24	0	0	0	1.04879	0.981381	1.12081	0.15988	1.01829	0.954769	1.08603	0.58123
STK4	0	0	0	0.96984	0.82722	1.13704	0.70588	0.95309	0.828262	1.09672	0.5023
ADNP	0	0	0	0.89754	0.805263	1.00039	0.05083	0.90411	0.825162	0.990619	0.03062
PFDN4	1	0	0	1.11919	1.03882	1.20577	0.00306	1.09345	1.01918	1.17314	0.0128
CSTF1	1	0	0	0.67476	0.5154	0.883408	0.00421	0.76221	0.609034	0.953898	0.01768
TPD52L2	1	1	1	1.05478	1.02037	1.09034	0.00162	1.04371	1.01049	1.07801	0.0095
DNAJC5	0	0	0	0.93677	0.867141	1.01201	0.09749	0.95212	0.892595	1.01562	0.1364
NELFCD	0	0	0	0.99719	0.880807	1.12896	0.9646	0.99566	0.892632	1.11058	0.93782
CTSZ	0	0	0	1.00097	0.997191	1.00476	0.61404	0.99993	0.996565	1.00331	0.96951
PRPF6	0	0	0	0.96243	0.926825	0.999391	0.0464	0.98394	0.955677	1.01304	0.27601
PRELID3B	0	0	0	1.02146	0.957227	1.09002	0.52169	1.01555	0.960602	1.07364	0.58672
PSMA7	0	0	0	1.00707	0.99095	1.02344	0.39199	1.00447	0.989541	1.01962	0.55951
SLCO4A1	0	0	0	0.98385	0.946448	1.02271	0.41009	0.97057	0.925093	1.01827	0.22224
MRGBP	1	1	1	1.18649	1.0907	1.2907	7e-05	1.16582	1.0789	1.25973	0.0001
DIDO1	0	0	0	0.9011	0.723184	1.12278	0.35337	0.86533	0.714256	1.04835	0.13948
GID8	0	0	0	0.94295	0.850864	1.04501	0.26256	0.97058	0.891067	1.05719	0.49358
BIRC7	0	0	0	1.0091	0.992565	1.02591	0.28293	1.00248	0.984993	1.02028	0.78287
ARFGAP1	0	0	0	1.03938	1.00918	1.07047	0.01025	1.02608	0.99464	1.05852	0.10488
EEF1A2	0	0	0	0.96688	0.907763	1.02985	0.29537	0.95184	0.888035	1.02023	0.16323
C20orf27	0	0	0	1.0254	0.943331	1.1146	0.55567	1.03473	0.965976	1.10838	0.33043
CDC25B	1	1	1	1.07482	1.03365	1.11764	0.00029	1.05882	1.02783	1.09076	0.00016
RNF24	0	0	0	1.0572	0.939662	1.18943	0.35498	1.07028	0.971129	1.17955	0.17095
ARFRP1	0	0	0	0.99799	0.925391	1.07627	0.95827	0.98877	0.917841	1.06519	0.76624
TRIB3	0	0	0	1.02054	1.00175	1.03968	0.03199	1.01989	1.00359	1.03645	0.01663
RASSF2	0	0	0	0.96776	0.899711	1.04096	0.37835	0.98366	0.925187	1.04584	0.59833
CSNK2A1	0	0	0	0.98407	0.916954	1.0561	0.65599	0.98791	0.929985	1.04945	0.6932
CDS2	0	0	0	0.83539	0.727517	0.959252	0.01078	0.879	0.785808	0.983245	0.02411
HM13	0	0	0	1.02055	0.972242	1.07125	0.41087	1.01034	0.967143	1.05545	0.6445
SEC23B	0	0	0	0.94554	0.904623	0.988306	0.0131	0.96482	0.930502	1.00041	0.05262
MYL9	0	0	0	1.00032	0.995918	1.00474	0.88739	1.00064	0.996921	1.00437	0.73758
HCK	0	0	0	1.01991	0.955783	1.08833	0.55184	1.00334	0.946523	1.06356	0.91084
TM9SF4	0	0	0	0.99607	0.936091	1.05991	0.90121	1.00568	0.953232	1.06103	0.83578
CRNKL1	0	0	0	0.81124	0.671559	0.979977	0.03001	0.8616	0.736643	1.00774	0.06239
POFUT1	0	0	0	1.02502	0.942521	1.11474	0.56375	1.04242	0.972159	1.11775	0.24325
SAMHD1	0	0	0	0.99635	0.974102	1.0191	0.75108	0.99539	0.976205	1.01495	0.6416
KIF3B	1	1	1	0.89196	0.839784	0.947366	0.0002	0.91612	0.87261	0.961815	0.00042
NOP56	1	0	0	1.14199	1.04535	1.24755	0.00325	1.08397	0.991156	1.18547	0.07749
MANBAL	0	0	0	0.9889	0.944608	1.03527	0.63302	0.99123	0.953106	1.03088	0.65998
IDH3B	0	0	0	0.9352	0.88385	0.989523	0.02006	0.95611	0.912214	1.00212	0.06132
MAPRE1	0	0	0	0.97951	0.950873	1.00901	0.17153	0.98341	0.958885	1.00858	0.19439
JAG1	0	0	0	0.96912	0.939418	0.999755	0.04819	0.97564	0.950994	1.00091	0.05872
SNTA1	0	0	0	1.0055	0.968701	1.04369	0.77323	1.01605	0.985509	1.04753	0.30658
TTI1	0	0	0	0.9437	0.779602	1.14233	0.5521	0.95114	0.805101	1.12368	0.55591
RPRD1B	0	0	0	0.97337	0.787042	1.20381	0.8034	0.92209	0.769075	1.10555	0.381
CHMP4B	0	0	0	0.99827	0.982914	1.01387	0.82714	0.99743	0.983842	1.01121	0.71327
CST3	0	0	0	0.99916	0.992485	1.00588	0.80536	0.99888	0.993024	1.00477	0.70815
WFDC2	0	0	0	0.99771	0.992894	1.00255	0.35233	0.99875	0.99578	1.00173	0.40941
AHCY	0	0	0	0.97946	0.952822	1.00685	0.14028	0.98768	0.966042	1.0098	0.27279
PPP1R16B	0	0	0	0.95343	0.857087	1.0606	0.38022	0.96301	0.88249	1.05088	0.39751
DNTTIP1	0	0	0	1.01777	1.00257	1.03321	0.02174	1.01514	1.00045	1.03006	0.0433
MAP1LC3A	0	0	0	1.01416	0.986806	1.04227	0.31344	1.00888	0.982168	1.03632	0.51867
PIGU	0	0	0	1.01808	0.9513	1.08953	0.60471	1.01035	0.948837	1.07586	0.74791
APMAP	0	0	0	1.00643	0.986046	1.02724	0.53905	1.00966	0.992566	1.02704	0.26975
USP14	0	0	0	0.91448	0.777198	1.07601	0.28137	0.88817	0.77517	1.01765	0.08763
VAPA	0	0	0	0.98132	0.84901	1.13424	0.79859	0.97107	0.857216	1.10006	0.64456
LPIN2	0	0	0	0.8974	0.808693	0.995825	0.0415	0.89199	0.814976	0.976283	0.01311
MYL12A	0	0	0	0.98777	0.967778	1.00817	0.23776	0.99077	0.973544	1.00831	0.30043
RNMT	0	0	0	0.98723	0.831091	1.17271	0.88369	1.01621	0.874833	1.18043	0.83339
SMAD7	0	0	0	1.02517	0.962452	1.09198	0.44021	1.00589	0.951425	1.06347	0.83628
MIB1	0	0	0	0.9879	0.844054	1.15627	0.8795	0.97327	0.851361	1.11264	0.69151
RBBP8	0	0	0	0.94853	0.873944	1.02946	0.20588	0.95021	0.886813	1.01814	0.14716
RIOK3	0	0	0	0.94949	0.889951	1.01301	0.11668	0.95127	0.899904	1.00556	0.07767
CSTF2	0	0	0	0.76081	0.585124	0.98925	0.04128	0.79343	0.6334	0.993892	0.04408
MXRA5	1	1	1	1.02694	1.00658	1.04773	0.00931	1.03022	1.01234	1.04841	0.00086
PSMD10	0	0	0	0.97367	0.885674	1.07042	0.58092	0.99448	0.918892	1.07628	0.89078
ATG4A	0	0	0	0.88217	0.696555	1.11725	0.29826	0.89829	0.73356	1.10002	0.29937
STS	0	0	0	0.86301	0.752191	0.990154	0.03563	0.87911	0.784117	0.985601	0.0272
TBL1X	0	0	0	0.91253	0.849623	0.980083	0.012	0.95065	0.896433	1.00814	0.09119
GPR143	0	0	0	1.0042	0.887081	1.13678	0.94714	1.00637	0.896699	1.12945	0.91413
PGRMC1	1	0	0	0.98996	0.98299	0.996961	0.0051	0.99601	0.990567	1.0015	0.15425
MID1	0	0	0	0.99775	0.900578	1.10541	0.96565	1.02708	0.935904	1.12714	0.57316
PRPS2	0	0	0	1.03452	0.962796	1.11159	0.35456	1.04361	0.982082	1.10898	0.16852
WDR13	0	0	0	0.98141	0.931906	1.03355	0.47744	0.98353	0.942167	1.0267	0.44857
XIAP	0	0	0	0.82789	0.687794	0.996532	0.04586	0.85156	0.728952	0.994801	0.04278
STAG2	0	0	0	0.94889	0.883839	1.01871	0.14761	0.97064	0.915911	1.02864	0.31409
ATP11C	0	0	0	0.93163	0.787023	1.10281	0.41053	0.96398	0.839032	1.10755	0.60455
ABCD1	0	0	0	0.98442	0.835608	1.15974	0.85103	0.97201	0.843053	1.12069	0.6959
CCDC22	0	0	0	0.85227	0.705075	1.03018	0.09841	0.92117	0.776938	1.09218	0.34463
PLP2	1	1	1	1.00973	1.00377	1.01572	0.00136	1.00922	1.00401	1.01446	0.00051
PLS3	1	1	1	1.06147	1.01902	1.10568	0.00416	1.06528	1.02797	1.10395	0.00051
NAA10	0	0	0	1.03814	0.985189	1.09394	0.16116	1.01879	0.962841	1.078	0.51829
RENBP	0	0	0	0.97965	0.916781	1.04683	0.54344	0.9784	0.924245	1.03572	0.45217
ELF4	0	0	0	1.0499	0.925377	1.19117	0.44964	1.03611	0.928121	1.15668	0.52758
SMARCA1	0	0	0	0.92656	0.854836	1.00431	0.06354	0.95571	0.893012	1.02281	0.19071
RBBP7	0	0	0	1.10542	0.955074	1.27945	0.17905	1.09044	0.95501	1.24507	0.20067
FMR1	0	0	0	0.96211	0.815498	1.13507	0.64698	0.95483	0.830382	1.09793	0.51654
PIM2	0	0	0	0.99027	0.959667	1.02186	0.54191	0.9842	0.946362	1.02354	0.42581
SLC35A2	0	0	0	0.97918	0.818757	1.17104	0.81772	1.02511	0.880697	1.1932	0.7489
PQBP1	0	0	0	1.00678	0.964879	1.05051	0.75532	1.00408	0.967734	1.04179	0.82881
PCSK1N	0	0	0	0.97508	0.939377	1.01213	0.18471	0.98108	0.952956	1.01004	0.19818
EMD	0	0	0	1.03584	0.982446	1.09213	0.19215	1.03623	0.990555	1.08401	0.12181
TAZ	1	0	0	1.16861	1.04865	1.30228	0.00481	1.09579	0.987309	1.2162	0.08546
PGK1	1	0	0	0.99325	0.988349	0.998161	0.00715	0.99534	0.991252	0.999446	0.02601
MAGT1	0	0	0	0.95609	0.916416	0.997468	0.03781	0.96967	0.935891	1.00467	0.08862
SMS	0	0	0	1.02502	0.997069	1.05377	0.07976	1.02945	1.00604	1.05342	0.01338
UBL4A	0	0	0	0.96706	0.888065	1.05309	0.44111	1.00584	0.938819	1.07764	0.86862
CD99L2	0	0	0	0.95108	0.877622	1.03068	0.22137	0.99824	0.92803	1.07377	0.96233
RP2	0	0	0	1.00462	0.881136	1.14539	0.94514	0.98807	0.884251	1.10408	0.83221
CDK16	0	0	0	1.08501	0.99928	1.17807	0.05205	1.06848	0.98894	1.15442	0.09335
USP11	0	0	0	0.99058	0.929397	1.0558	0.77114	0.9999	0.951079	1.05123	0.99703
HTATSF1	0	0	0	0.91859	0.860201	0.980953	0.01127	0.9414	0.88884	0.997062	0.03933
TIMP1	1	1	1	1.00095	1.00043	1.00145	0.0003	1.00081	1.0003	1.00132	0.00205
MAGED2	0	0	0	0.99575	0.981238	1.01047	0.56958	0.99952	0.988474	1.01069	0.93265
RBM3	0	0	0	0.98881	0.969022	1.00899	0.2749	0.9949	0.977833	1.01227	0.56266
PBDC1	0	0	0	0.99811	0.90039	1.10644	0.97134	0.97577	0.88805	1.07215	0.6098
GLA	0	0	0	0.99315	0.916808	1.07586	0.86623	0.99223	0.926555	1.06256	0.82342
ARMCX3	0	0	0	0.92832	0.867621	0.993263	0.03111	0.94172	0.889465	0.997059	0.0393
BEX4	1	1	1	0.96269	0.939523	0.986436	0.00222	0.96786	0.948701	0.987402	0.00137
NDFIP2	0	0	0	0.93873	0.880278	1.00106	0.05388	0.94886	0.898933	1.00157	0.05698
TNFSF13B	0	0	0	1.03449	0.979795	1.09222	0.2212	1.02379	0.975233	1.07476	0.34295
FNDC3A	0	0	0	0.909	0.843311	0.979806	0.01265	0.92664	0.870426	0.986485	0.01701
STK24	1	0	0	0.75479	0.62994	0.904376	0.00229	0.85014	0.725599	0.996065	0.04455
ACP5	0	0	0	0.98804	0.967546	1.00895	0.26018	0.9824	0.964094	1.00107	0.06433
DNAJC3	0	0	0	0.95708	0.915142	1.00094	0.05495	0.96889	0.933357	1.00576	0.09732
ARHGEF7	0	0	0	1.0287	0.891781	1.18663	0.6978	1.00902	0.893807	1.13909	0.88462
PARP4	1	0	0	0.92777	0.879217	0.978987	0.00625	0.94766	0.905586	0.991688	0.02031
MRPS31	0	0	0	0.84163	0.689687	1.02704	0.08965	0.86082	0.727119	1.01911	0.0818
KPNA3	0	0	0	1.07914	0.952167	1.22306	0.23308	1.05652	0.947009	1.17869	0.32471
FLT1	0	0	0	0.98625	0.97233	1.00036	0.05619	0.99441	0.983561	1.00539	0.31717
RGCC	0	0	0	0.99478	0.986966	1.00264	0.19233	0.99796	0.991645	1.00432	0.52923
DHRS12	1	1	1	0.7199	0.573892	0.90306	0.00449	0.7702	0.637463	0.930586	0.00682
TSC22D1	0	0	0	0.97751	0.957933	0.99748	0.02748	0.98831	0.971828	1.00507	0.17034
CLN5	0	0	0	0.76218	0.595687	0.975212	0.03081	0.87091	0.715447	1.06015	0.1683
MSLN	0	0	0	0.89767	0.784968	1.02656	0.11477	0.9553	0.899072	1.01504	0.13957
MGRN1	0	0	0	0.9735	0.896842	1.05673	0.52104	0.96762	0.90089	1.0393	0.36668
ZNF629	1	1	1	0.77768	0.64685	0.934972	0.00746	0.77947	0.663008	0.916372	0.00255
TRADD	0	0	0	0.9575	0.899537	1.0192	0.17278	0.96247	0.911236	1.01659	0.17051
HSF4	0	0	0	1.01222	1.00117	1.0234	0.0301	1.00701	0.996256	1.01789	0.20267
CORO1A	0	0	0	0.99547	0.963565	1.02843	0.78457	0.99225	0.96405	1.02127	0.59705
MAPK3	0	0	0	0.95845	0.903902	1.01631	0.15586	0.99325	0.945432	1.04347	0.7878
ELMO3	0	0	0	0.98723	0.941314	1.03539	0.59695	0.96447	0.920546	1.01048	0.12821
PHKB	1	1	1	0.72457	0.588583	0.891971	0.00238	0.76167	0.640489	0.905782	0.00207
LYRM1	0	0	0	1.04461	0.961512	1.13488	0.30213	1.02919	0.957512	1.10623	0.43466
NUTF2	1	0	0	1.06712	1.02132	1.11497	0.0037	1.03721	0.996239	1.07986	0.07558
CENPT	1	0	0	1.14158	1.0426	1.24994	0.00421	1.07842	0.987932	1.17718	0.09129
LONP2	0	0	0	0.83469	0.71981	0.967914	0.01677	0.85499	0.754435	0.968958	0.01413
N4BP1	0	0	0	0.78673	0.598893	1.0335	0.08483	0.77085	0.60774	0.97774	0.0319
ARL2BP	0	0	0	0.82986	0.717649	0.959613	0.01186	0.86202	0.760766	0.976745	0.01985
CTCF	1	1	1	0.85818	0.785393	0.937715	0.00072	0.88318	0.818223	0.953306	0.00144
ACD	0	0	0	1.08336	0.907017	1.29397	0.37709	1.0363	0.885476	1.21282	0.65682
POLR2C	1	0	0	0.92618	0.879179	0.975688	0.00389	0.9495	0.906989	0.994003	0.0266
MMP15	0	0	0	0.98379	0.909057	1.06467	0.68512	0.99473	0.932495	1.06111	0.8726
CYB5B	0	0	0	0.86675	0.739813	1.01546	0.07671	0.88226	0.771323	1.00915	0.06767
NME3	0	0	0	1.00284	0.989557	1.01629	0.67709	1.0007	0.987935	1.01363	0.91468
PSMD7	0	0	0	1.05787	0.961981	1.16332	0.24586	1.02636	0.942979	1.11712	0.54725
VAC14	0	0	0	0.97593	0.797206	1.19471	0.81333	0.94428	0.788	1.13156	0.53455
COG4	0	0	0	0.94707	0.835011	1.07417	0.39732	0.93232	0.833458	1.04291	0.22046
PLA2G15	0	0	0	1.01723	0.914671	1.13128	0.75274	1.00335	0.914231	1.10117	0.94378
MON1B	0	0	0	0.76093	0.617923	0.937022	0.0101	0.81207	0.682534	0.966188	0.01888
HCFC1R1	0	0	0	0.99821	0.992048	1.00441	0.57021	0.99869	0.993576	1.00383	0.61707
NPRL3	0	0	0	0.93495	0.795805	1.09841	0.41325	0.98794	0.861884	1.13242	0.86166
MPG	0	0	0	1.03306	0.958175	1.11379	0.39692	1.02244	0.95628	1.09317	0.51555
HSDL1	0	0	0	0.8922	0.701048	1.13548	0.35385	0.85695	0.690031	1.06424	0.1625
TAF1C	1	0	0	1.09903	1.02549	1.17782	0.00753	1.05047	0.981018	1.12484	0.15823
COTL1	0	0	0	0.98821	0.955975	1.02153	0.4833	0.99821	0.97085	1.02634	0.89951
USP10	0	0	0	0.90512	0.832515	0.984052	0.01945	0.9245	0.86005	0.993785	0.03322
CRISPLD2	0	0	0	1.0209	0.978538	1.06509	0.33873	1.02247	0.987102	1.0591	0.21599
TSC2	0	0	0	0.95223	0.788116	1.15051	0.61202	0.9319	0.790529	1.09855	0.40078
NME4	1	0	0	1.03372	1.00952	1.05851	0.00607	1.02598	1.00472	1.04767	0.01636
ABCC1	0	0	0	0.93243	0.854106	1.01792	0.11801	0.96923	0.903422	1.03982	0.38358
CLCN7	0	0	0	0.9944	0.861912	1.14724	0.93862	0.97972	0.865201	1.10939	0.74663
SLC7A5	0	0	0	1.00586	0.993932	1.01795	0.33734	1.00797	0.999179	1.01684	0.07558
STUB1	0	0	0	0.93039	0.862345	1.00381	0.0626	0.95682	0.895048	1.02286	0.19478
NUBP1	1	0	0	0.88159	0.803186	0.967644	0.00799	0.91429	0.838037	0.997476	0.04373
UBE2I	0	0	0	1.00126	0.865128	1.15881	0.98655	0.97774	0.853444	1.12014	0.74559
EEF2K	0	0	0	1.00815	0.878112	1.15745	0.90831	0.98315	0.859127	1.12508	0.80492
CAPN15	0	0	0	1.0358	0.93378	1.14896	0.5061	0.99911	0.908741	1.09847	0.98532
PIEZO1	0	0	0	1.02975	0.956369	1.10877	0.43703	0.9908	0.922505	1.06416	0.79982
GSPT1	0	0	0	0.9168	0.836254	1.00512	0.06413	0.93721	0.867753	1.01224	0.09883
UBFD1	0	0	0	0.96452	0.78896	1.17916	0.72453	0.97672	0.824852	1.15654	0.78469
EARS2	1	0	0	0.70454	0.564864	0.878772	0.00189	0.80704	0.67767	0.961111	0.01617
TCEB2	0	0	0	0.9997	0.996433	1.00298	0.85623	0.99962	0.996764	1.00248	0.79202
GGA2	0	0	0	0.94242	0.869978	1.0209	0.14618	0.93481	0.871279	1.00298	0.06047
CPPED1	0	0	0	0.86694	0.755133	0.995313	0.04269	0.9049	0.806777	1.01496	0.08792
HMOX2	0	0	0	0.96061	0.869066	1.06181	0.43163	0.95769	0.878492	1.04403	0.32628
DNAJA3	0	0	0	0.86994	0.737319	1.02642	0.09872	0.88502	0.766744	1.02153	0.09511
BFAR	0	0	0	0.94339	0.869561	1.0235	0.16111	0.9678	0.903529	1.03664	0.35064
SALL1	1	1	1	0.88573	0.830176	0.945008	0.00024	0.90277	0.85595	0.952146	0.00017
RBL2	0	0	0	0.93366	0.861637	1.01171	0.09378	0.93814	0.877081	1.00346	0.06299
QPRT	0	0	0	1.01355	0.991116	1.03649	0.23853	1.00968	0.990157	1.02958	0.33382
PYCARD	0	0	0	1.00756	0.968096	1.04865	0.71162	0.99861	0.96239	1.0362	0.94128
MAZ	0	0	0	0.99887	0.91891	1.08579	0.97875	1.01102	0.946157	1.08033	0.74593
STX4	0	0	0	1.05644	0.981293	1.13735	0.14469	1.02895	0.964581	1.09762	0.38656
CDIPT	0	0	0	0.97149	0.933361	1.01118	0.157	0.99455	0.961265	1.029	0.75311
BCKDK	0	0	0	0.99206	0.957672	1.02769	0.65772	0.99866	0.970717	1.02741	0.92634
KAT8	0	0	0	0.95708	0.826321	1.10853	0.55836	0.94639	0.832238	1.0762	0.40076
NOMO1	0	0	0	1.01587	0.907824	1.13676	0.7838	1.01495	0.920709	1.11884	0.76533
C16orf62	1	1	1	0.69601	0.570959	0.848435	0.00033	0.74224	0.622574	0.884911	0.00089
RNF40	1	1	1	0.84496	0.765284	0.932924	0.00086	0.88529	0.811188	0.966162	0.0063
AAGAB	0	0	0	0.90265	0.775596	1.05052	0.18574	0.90248	0.791619	1.02886	0.12492
LACTB	0	0	0	1.00586	0.868359	1.16515	0.93786	0.97568	0.854287	1.11432	0.71643
CSK	0	0	0	0.99973	0.928794	1.07608	0.9942	0.9913	0.928628	1.0582	0.79307
TRIP4	0	0	0	0.82285	0.698475	0.969374	0.01969	0.8512	0.741163	0.97759	0.02255
RASL12	0	0	0	1.02519	0.957128	1.0981	0.47778	1.00887	0.949023	1.07249	0.7772
RAB11A	0	0	0	0.94768	0.888149	1.0112	0.10441	0.96806	0.918793	1.01997	0.22323
CTSH	0	0	0	1.00121	0.971251	1.03209	0.93796	1.00521	0.981693	1.0293	0.66706
CD276	0	0	0	1.04203	0.997837	1.08818	0.06253	1.03833	0.99848	1.07978	0.05962
FAH	0	0	0	1.03965	0.988651	1.09327	0.12964	1.02592	0.977781	1.07643	0.29651
EHD4	0	0	0	0.96858	0.910574	1.03029	0.311	0.98783	0.939197	1.03899	0.63461
TMEM87A	0	0	0	0.98455	0.905843	1.0701	0.71423	0.99632	0.93058	1.06672	0.91581
ZNF106	0	0	0	0.9073	0.801092	1.02759	0.12567	0.93567	0.848858	1.03136	0.18074
TJP1	0	0	0	0.93315	0.846271	1.02895	0.16531	0.94925	0.874471	1.03041	0.21342
EIF3J	0	0	0	0.9348	0.851676	1.02602	0.15584	0.94586	0.874281	1.0233	0.16563
SPG11	1	1	1	0.80157	0.687565	0.934465	0.00471	0.83552	0.732893	0.952501	0.00719
VPS18	0	0	0	0.91302	0.787539	1.05849	0.22765	0.93513	0.830808	1.05255	0.26645
BLOC1S6	0	0	0	1.00068	0.892661	1.12177	0.99074	1.00208	0.910926	1.10236	0.96588
ZDHHC2	0	0	0	1.05132	0.959019	1.15249	0.2857	1.0212	0.942367	1.10663	0.60876
TRIM35	0	0	0	0.80959	0.644977	1.01623	0.06858	0.77233	0.633872	0.941038	0.01038
ZFAND1	0	0	0	1.03682	0.933552	1.15152	0.49939	1.03046	0.944359	1.12442	0.50028
CA2	0	0	0	0.99203	0.977881	1.00639	0.2754	0.99619	0.98567	1.00684	0.48148
RIPK2	1	1	1	1.12503	1.04568	1.21041	0.0016	1.13959	1.07056	1.21307	4e-05
NBN	0	0	0	0.96117	0.89251	1.0351	0.29478	0.96075	0.902821	1.0224	0.20701
CPQ	0	0	0	0.95641	0.906063	1.00955	0.10629	0.97438	0.928909	1.02206	0.28693
DECR1	0	0	0	0.94176	0.880067	1.00779	0.08259	0.95674	0.904996	1.01145	0.11909
IMPAD1	0	0	0	1.02658	0.963941	1.09328	0.41414	1.021	0.967783	1.07714	0.44657
LAPTM4B	0	1	0	1.01588	1.00111	1.03086	0.03488	1.02367	1.00948	1.03805	0.00102
NIPAL2	0	0	0	1.1175	0.921823	1.3547	0.25802	1.08612	0.921136	1.28065	0.32575
PLAT	0	0	0	1.02376	0.974077	1.07597	0.35495	1.01239	0.965317	1.06175	0.6122
RAB2A	0	0	0	1.03773	0.992109	1.08546	0.10646	1.03235	0.99401	1.07217	0.09915
EIF3E	0	0	0	1.01828	1.00127	1.03556	0.03486	1.01778	1.00286	1.03294	0.01943
EMC2	0	0	0	0.97083	0.85293	1.10504	0.65403	0.99335	0.894876	1.10264	0.90026
NDRG1	0	0	0	0.99634	0.993169	0.999535	0.0247	0.99747	0.994857	1.0001	0.05951
ARMC1	0	0	0	1.06856	0.955793	1.19463	0.2439	1.0514	0.957855	1.15407	0.2917
CHRAC1	0	0	0	1.07409	0.941924	1.22479	0.286	1.09242	0.978742	1.21929	0.11488
UBR5	0	0	0	0.99046	0.833617	1.17683	0.91326	0.97071	0.837481	1.12513	0.69305
GSDMD	0	0	0	1.01441	0.975857	1.05449	0.46927	1.00333	0.967047	1.04097	0.85969
TSTA3	0	0	0	1.05048	0.980106	1.12591	0.16397	1.03899	0.976918	1.10501	0.22358
EEF1D	0	0	0	1.07367	0.970201	1.18817	0.16919	1.06184	0.971737	1.16029	0.18477
ANXA13	0	0	0	0.97017	0.910515	1.03374	0.34969	0.98304	0.93318	1.03558	0.51958
INTS10	1	1	1	1.56669	1.22408	2.00522	0.00036	1.38982	1.11871	1.72661	0.00295
SLC39A14	1	1	1	1.00429	1.00113	1.00746	0.00779	1.00663	1.00262	1.01066	0.00117
LEPROTL1	0	0	0	0.98557	0.93967	1.0337	0.55012	0.98987	0.951334	1.02997	0.61539
DCTN6	0	0	0	0.95154	0.887482	1.02023	0.16244	0.97792	0.922309	1.03688	0.45483
R3HCC1	0	0	0	0.90468	0.819901	0.998214	0.04599	0.94881	0.872238	1.0321	0.22097
GSR	0	0	0	1.00124	0.967898	1.03573	0.94268	0.99919	0.969633	1.02965	0.95796
PPP2CB	0	0	0	0.96488	0.92105	1.0108	0.13173	0.97509	0.937685	1.014	0.20645
TUSC3	0	0	0	1.03766	1.00084	1.07582	0.04494	1.03953	1.00839	1.07164	0.01247
ARHGEF10	0	0	0	0.89904	0.754845	1.07077	0.23275	0.93445	0.804674	1.08517	0.37419
KCTD9	0	0	0	0.98946	0.909161	1.07684	0.80605	0.98534	0.916169	1.05975	0.69099
ASAH1	0	0	0	0.98469	0.968951	1.00068	0.06047	0.98995	0.977093	1.00298	0.12957
BNIP3L	0	0	0	0.99098	0.976386	1.00579	0.23165	0.99675	0.984938	1.00869	0.59236
MAN2B1	0	0	0	1.00199	0.955856	1.05035	0.93401	1.00623	0.966354	1.04775	0.76325
NUCB1	0	0	0	0.99423	0.980718	1.00792	0.40681	0.99968	0.988903	1.01057	0.95451
GYS1	0	0	0	1.00594	0.966983	1.04646	0.76898	1.00515	0.971547	1.03992	0.767
ECH1	0	0	0	0.98852	0.97878	0.998349	0.02217	0.99328	0.985352	1.00128	0.09923
HNRNPL	0	0	0	1.0636	0.97819	1.15647	0.14882	1.0471	0.972513	1.1274	0.22217
NFKBIB	0	0	0	0.90881	0.806301	1.02435	0.11734	0.9467	0.860719	1.04128	0.25954
SNRNP70	0	0	0	1.01916	1.00376	1.0348	0.0146	1.01158	0.996356	1.02705	0.13652
CLPTM1	0	0	0	0.94904	0.88996	1.01203	0.1107	0.97007	0.920472	1.02236	0.2565
RELB	0	0	0	0.96779	0.87102	1.07531	0.54244	0.97555	0.892224	1.06664	0.58681
CLASRP	0	0	0	1.06621	1.00298	1.13342	0.03986	1.03741	0.974116	1.10482	0.25279
PPP1R37	0	0	0	1.07356	0.966025	1.19307	0.18749	1.0687	0.973253	1.1735	0.1639
FCGRT	0	0	0	0.97152	0.944486	0.999334	0.04488	0.98229	0.959455	1.00567	0.1366
PIH1D1	0	0	0	0.95974	0.85553	1.07663	0.48343	0.95586	0.863936	1.05757	0.38154
PPP1R13L	0	0	0	1.01028	0.946078	1.07884	0.76013	1.01916	0.956509	1.08592	0.55765
PLEKHJ1	0	0	0	1.00379	0.923143	1.09148	0.92953	0.99496	0.92055	1.07539	0.89858
RNASEH2A	0	0	0	1.0687	0.978408	1.16734	0.14013	1.04686	0.960687	1.14077	0.2961
CD37	0	0	0	0.97869	0.909595	1.05301	0.56405	0.96673	0.905778	1.0318	0.30855
SF3A2	0	0	0	1.00881	0.974106	1.04475	0.62328	1.00664	0.975162	1.03914	0.683
OAZ1	0	0	0	1.00758	0.998007	1.01724	0.12126	1.00482	0.995842	1.01388	0.29311
TRMT1	0	0	0	1.08623	1.00791	1.17063	0.03027	1.04616	0.973544	1.12418	0.21891
STX10	0	0	0	1.02453	0.970176	1.08192	0.38359	1.02695	0.979787	1.0764	0.26763
TBC1D17	0	0	0	1.06231	0.980498	1.15096	0.13939	1.03718	0.962393	1.11777	0.33898
IL4I1	1	1	1	1.05347	1.02083	1.08716	0.00118	1.03946	1.01134	1.06836	0.00568
CCDC130	0	0	0	1.10937	1.00535	1.22414	0.0388	1.04583	0.951365	1.14967	0.35349
PTOV1	0	0	0	1.01597	0.975017	1.05864	0.45043	1.00436	0.965069	1.04525	0.83076
AES	0	0	0	0.99647	0.976312	1.01706	0.73473	1.00034	0.983928	1.01703	0.96802
SGTA	0	0	0	0.97193	0.906746	1.0418	0.42149	0.99043	0.935682	1.04837	0.74024
MED25	0	0	0	1.06272	0.914682	1.23474	0.4267	1.03985	0.908452	1.19024	0.57078
SNAPC2	0	0	0	1.14417	1.00425	1.30358	0.04301	1.11436	0.988473	1.25628	0.07663
C19orf53	0	0	0	1.00593	0.993096	1.01892	0.36707	1.00308	0.991639	1.01464	0.59918
TIMM44	0	0	0	1.00108	0.846822	1.18344	0.98994	0.97495	0.837652	1.13475	0.74319
IL27RA	0	0	0	1.02992	0.960599	1.10424	0.40701	1.02775	0.965911	1.09354	0.38726
FAM32A	1	0	0	0.916	0.862186	0.973171	0.0045	0.93899	0.8908	0.989787	0.01921
PPP6R1	0	0	0	0.95727	0.855343	1.07134	0.44707	0.96439	0.873763	1.06442	0.47146
AKAP8	0	0	0	1.0291	0.976425	1.08463	0.2846	1.04842	0.975602	1.12669	0.19793
ILVBL	0	0	0	0.89227	0.813536	0.978617	0.01559	0.91507	0.847965	0.987494	0.02239
SYDE1	0	0	0	1.0231	0.933047	1.12185	0.62704	1.02406	0.947829	1.10643	0.54685
CASP14	0	0	0	0.87356	0.543149	1.40499	0.57717	0.98949	0.906742	1.0798	0.81266
URI1	0	0	0	0.9188	0.802056	1.05253	0.22187	0.93058	0.830386	1.04286	0.21578
PDCD5	1	1	1	1.05347	1.0263	1.08136	9e-05	1.04369	1.01831	1.0697	0.00067
RPS16	0	0	0	1.00131	0.997804	1.00483	0.46315	1.00113	0.998133	1.00414	0.45933
TIMM50	0	0	0	1.01651	0.870118	1.18754	0.83645	0.98049	0.842258	1.14139	0.79935
FBL	0	0	0	1.0036	0.986271	1.02125	0.6857	1.0053	0.991498	1.01928	0.45353
DYRK1B	0	0	0	0.93676	0.806403	1.08819	0.39281	0.94392	0.830183	1.07325	0.37832
GPI	0	0	0	0.98476	0.967842	1.00197	0.08248	0.995	0.981733	1.00845	0.4643
AKT2	0	0	0	0.88367	0.708975	1.10141	0.27112	0.8965	0.738435	1.08839	0.26959
PLD3	0	0	0	0.99578	0.96727	1.02513	0.77521	1.00036	0.976398	1.02491	0.97682
PIAS4	0	0	0	0.81392	0.598437	1.107	0.18948	0.80265	0.613855	1.04952	0.10811
CCDC94	0	0	0	0.95392	0.86446	1.05263	0.34773	0.97216	0.894482	1.05659	0.50642
TBCB	0	0	0	1.06246	1.00251	1.12598	0.04088	1.04918	0.99518	1.10611	0.07495
POLR2I	0	0	0	0.97974	0.933638	1.02811	0.40517	0.9907	0.957317	1.02525	0.59331
CLIP3	0	0	0	1.06133	1.01373	1.11116	0.011	1.04789	1.00573	1.09182	0.02552
SLC1A5	1	1	1	1.05721	1.02805	1.08719	0.0001	1.04779	1.02113	1.07514	0.00039
PRKD2	0	0	0	0.9701	0.867221	1.0852	0.59565	0.99783	0.904391	1.10091	0.9654
CCDC9	0	0	0	1.07163	0.904636	1.26945	0.42347	1.03103	0.886984	1.19847	0.69064
HNRNPUL1	0	0	0	0.9681	0.919893	1.01883	0.21344	0.98911	0.94603	1.03415	0.62975
FZR1	0	0	0	0.93731	0.754402	1.16457	0.55889	0.90957	0.752296	1.09973	0.32781
TGFB1	0	0	0	1.01051	1.00168	1.01943	0.0196	1.00817	0.999849	1.01657	0.05463
ATP5SL	0	0	0	0.87382	0.736742	1.0364	0.12132	0.89722	0.774553	1.03932	0.14823
PLIN3	1	1	1	1.02846	1.00946	1.04784	0.00321	1.03075	1.01411	1.04765	0.00026
MRPL4	0	0	0	0.83415	0.673931	1.03246	0.09563	0.89298	0.752572	1.05959	0.19465
RPS19	0	0	0	1.00055	0.998806	1.0023	0.53946	1.00044	0.998912	1.00197	0.57377
GLTSCR2	0	0	0	1.00014	0.987886	1.01255	0.98266	1.00105	0.990861	1.01135	0.84129
NKG7	0	0	0	0.99754	0.988512	1.00666	0.59664	0.99922	0.991203	1.0073	0.84873
ETFB	0	0	0	0.94175	0.863248	1.0274	0.17656	0.96189	0.894634	1.03419	0.29341
BABAM1	0	0	0	0.98658	0.922942	1.05461	0.69129	0.97855	0.910511	1.05168	0.5554
TYK2	0	0	0	1.05542	0.956222	1.16491	0.2842	1.01359	0.925715	1.10981	0.77049
CDC37	0	0	0	0.99853	0.9674	1.03066	0.92729	0.99819	0.971859	1.02524	0.8945
NAPA	1	0	0	0.85564	0.770164	0.950613	0.0037	0.91258	0.824976	1.00949	0.07561
RABAC1	0	0	0	1.001	0.993047	1.00902	0.80667	1.00047	0.99326	1.00773	0.89776
PTPRS	0	0	0	0.96593	0.841041	1.10937	0.62367	0.95169	0.839836	1.07843	0.43758
MEGF8	1	0	0	0.82089	0.706503	0.953789	0.00994	0.88367	0.779616	1.00161	0.05301
KDELR1	0	0	0	1.00655	0.990057	1.02332	0.43828	1.00444	0.990287	1.01879	0.5402
CYTH2	0	0	0	1.02201	0.875129	1.19354	0.78329	0.99829	0.869266	1.14647	0.98064
GRWD1	0	0	0	0.74246	0.564864	0.975886	0.03276	0.84414	0.683994	1.04178	0.11441
CLEC11A	0	0	0	1.01024	0.990654	1.03022	0.30778	1.00819	0.990254	1.02646	0.37321
RAB3D	1	1	1	0.73591	0.621931	0.87079	0.00035	0.80117	0.697111	0.920748	0.00179
TMEM205	0	0	0	0.97449	0.953865	0.995544	0.01779	0.98915	0.973322	1.00523	0.18519
PLPPR2	0	0	0	1.11074	1.00804	1.22391	0.03385	1.09067	0.999296	1.19039	0.05185
RASIP1	0	0	0	0.95923	0.882446	1.0427	0.32819	0.96917	0.905762	1.03701	0.36424
BCAT2	0	0	0	0.93892	0.819409	1.07585	0.36421	0.95914	0.855888	1.07484	0.47284
PLEKHA4	0	0	0	0.96853	0.90758	1.03356	0.33489	0.98489	0.934743	1.03772	0.56785
PPP2R1A	0	0	0	0.96874	0.927037	1.01232	0.15714	0.98949	0.956956	1.02314	0.53584
TNPO2	0	0	0	0.91468	0.808209	1.03518	0.1578	0.88493	0.79384	0.986466	0.02739
WDR83OS	0	0	0	0.97532	0.919696	1.03431	0.40421	0.99173	0.949265	1.0361	0.71004
DNASE2	0	0	0	0.98847	0.961844	1.01583	0.40513	0.99716	0.97492	1.01992	0.8052
LENG1	0	0	0	0.91765	0.762315	1.10464	0.36374	0.93142	0.796298	1.08948	0.37432
PRPF31	0	0	0	1.00601	0.963683	1.05019	0.78461	1.00364	0.966077	1.04266	0.8519
TFPT	0	0	0	0.99086	0.941743	1.04254	0.72341	0.98744	0.939632	1.03768	0.61757
RPL18A	0	0	0	0.99754	0.989413	1.00572	0.55422	0.99858	0.99224	1.00496	0.66189
ARRDC2	0	0	0	1.00441	0.96963	1.04044	0.80666	0.99982	0.969807	1.03076	0.99065
ISYNA1	0	0	0	1.02222	0.987368	1.05831	0.21427	1.01147	0.978165	1.0459	0.50441
COPE	0	0	0	0.99527	0.964563	1.02696	0.76679	0.99616	0.96965	1.02339	0.77976
DDX49	0	0	0	0.9395	0.854462	1.03302	0.19734	0.96345	0.890866	1.04194	0.35148
ARMC6	0	0	0	0.82708	0.625472	1.09368	0.18291	0.86045	0.673082	1.09998	0.23035
TMEM147	0	0	0	1.01736	0.995328	1.03988	0.12332	1.01371	0.993619	1.03419	0.18233
USF2	0	0	0	1.0216	0.966894	1.0794	0.4466	1.00635	0.953095	1.06258	0.81963
LSR	0	0	0	0.94016	0.892457	0.990423	0.0202	0.95741	0.919869	0.99649	0.03298
KXD1	0	0	0	1.11609	0.978989	1.27239	0.10049	1.11033	0.990118	1.24512	0.07341
FKBP8	0	0	0	0.9967	0.98323	1.01035	0.63323	1.0005	0.989152	1.01198	0.93214
HPN	0	0	0	0.98161	0.964674	0.998845	0.0366	0.98494	0.970362	0.999746	0.04621
ERF	0	0	0	1.00455	0.96565	1.04502	0.82188	0.99896	0.964861	1.03427	0.95326
GSK3A	0	0	0	0.95916	0.845584	1.08799	0.51666	0.96827	0.869664	1.07807	0.55624
ATP13A1	0	0	0	0.96953	0.827945	1.13531	0.70079	0.94569	0.822464	1.08738	0.43301
ETHE1	0	0	0	1.07236	1.00892	1.13978	0.02474	1.05925	1.00072	1.1212	0.04716
CADM4	0	0	0	0.99693	0.943105	1.05384	0.91356	0.99574	0.948384	1.04546	0.86359
PMPCB	0	0	0	0.94158	0.849889	1.04315	0.24942	0.94314	0.86484	1.02853	0.18554
TFPI2	0	0	0	1.00012	0.994159	1.00612	0.96868	1.00042	0.995315	1.00555	0.87133
BET1	0	0	0	1.14818	0.997103	1.32215	0.05489	1.10207	0.974511	1.24633	0.12145
NAMPT	1	1	1	1.0396	1.01523	1.06454	0.00133	1.04566	1.02587	1.06584	0
TWISTNB	0	0	0	0.88777	0.72236	1.09106	0.25781	0.90857	0.767696	1.0753	0.26468
PON2	0	0	0	1.01559	1.00317	1.02817	0.01373	1.01436	1.00288	1.02598	0.01405
ITGB8	0	1	0	0.93375	0.883754	0.986588	0.01466	0.94444	0.904939	0.985672	0.00874
HBP1	0	0	0	0.89721	0.817711	0.984449	0.02196	0.93913	0.869687	1.0141	0.10905
WDR91	0	0	0	0.99889	0.932829	1.06963	0.97455	0.99396	0.938109	1.05315	0.83746
CBLL1	0	0	0	0.86747	0.704958	1.06745	0.17918	0.9005	0.757085	1.07109	0.23639
MTPN	0	0	0	0.99357	0.974134	1.0134	0.52218	0.99619	0.979969	1.01269	0.6489
PTN	0	0	0	0.99901	0.974851	1.02377	0.93696	0.99185	0.969044	1.0152	0.49093
ATP6V0A4	0	0	0	0.99696	0.978209	1.01608	0.75356	0.99653	0.980426	1.01289	0.67546
ZC3HAV1	0	0	0	0.92862	0.811717	1.06237	0.28069	0.95097	0.852243	1.06112	0.36862
OGDH	1	0	0	0.96338	0.940707	0.986595	0.00214	0.98226	0.964186	1.00069	0.05912
TFEC	0	0	0	0.86524	0.76621	0.977086	0.0196	0.8764	0.790969	0.971064	0.0117
H2AFV	0	0	0	0.93235	0.882152	0.985418	0.01313	0.957	0.913421	1.00266	0.06457
CAV2	0	0	0	1.00937	0.975425	1.04448	0.59314	1.01607	0.988663	1.04423	0.25333
CAV1	0	1	0	1.00932	1.00136	1.01735	0.02158	1.00893	1.00215	1.01576	0.00982
MET	0	0	0	0.98844	0.97225	1.00491	0.16815	0.99078	0.977225	1.00453	0.1875
LFNG	0	0	0	0.98048	0.916419	1.049	0.5673	0.97388	0.91374	1.03797	0.41572
HOXA5	0	0	0	0.98855	0.896203	1.09043	0.81807	0.9957	0.916154	1.08215	0.91912
BRAT1	0	0	0	1.04905	0.916231	1.20114	0.48811	1.01693	0.901892	1.14664	0.78399
TSPAN12	0	0	0	0.98007	0.965145	0.995228	0.01017	0.98727	0.974755	0.99995	0.04897
SSBP1	0	0	0	0.99779	0.886793	1.12269	0.97065	1.02947	0.933593	1.13521	0.5603
HIBADH	0	0	0	0.97487	0.953218	0.997016	0.02636	0.97964	0.961022	0.998619	0.03563
TAX1BP1	0	0	0	0.91035	0.83817	0.988758	0.02585	0.92175	0.859442	0.988577	0.0225
CPVL	0	0	0	0.98924	0.966546	1.01246	0.36086	0.99161	0.973007	1.01056	0.38312
GRB10	0	0	0	0.96585	0.927818	1.00545	0.09011	0.97459	0.942835	1.00741	0.12763
ABHD11	0	0	0	0.98859	0.954485	1.0239	0.52163	0.98118	0.946963	1.01663	0.29406
GARS	0	0	0	1.02291	1.00125	1.04504	0.03807	1.01841	0.998171	1.03905	0.0748
CHCHD2	0	0	0	0.99214	0.981917	1.00245	0.13457	0.99562	0.987535	1.00377	0.29196
HSPB1	0	0	0	1.00055	0.999531	1.00157	0.28383	1.00029	0.99931	1.00127	0.56346
NPTX2	0	0	0	1.00139	0.999234	1.00355	0.20924	1.00127	0.999369	1.00318	0.1925
PDAP1	0	0	0	0.99276	0.95377	1.03334	0.72215	0.99843	0.965825	1.03214	0.92614
BUD31	0	0	0	1.06718	1.00883	1.12891	0.02344	1.05202	0.999388	1.10744	0.05279
CYP3A5	0	0	0	0.96959	0.884662	1.06267	0.50906	0.95027	0.873137	1.03421	0.23754
ZKSCAN1	0	0	0	0.89111	0.774295	1.02554	0.10777	0.88113	0.780481	0.994739	0.04085
EIF3B	0	0	0	0.98496	0.928381	1.04497	0.61549	0.98709	0.939828	1.03672	0.60366
SNX8	0	0	0	0.95908	0.802021	1.14687	0.64695	0.94457	0.810125	1.10134	0.46669
TAF6	0	0	0	0.87808	0.750264	1.02767	0.10524	0.91244	0.795885	1.04607	0.18882
WASL	0	0	0	0.94621	0.902909	0.99159	0.0207	0.96023	0.923519	0.998406	0.04134
AIMP2	0	0	0	0.87578	0.756886	1.01335	0.07476	0.93176	0.824124	1.05345	0.25912
MOSPD3	0	0	0	0.98956	0.916777	1.06813	0.78775	1.00042	0.940006	1.06472	0.98943
PCOLCE	1	1	1	1.01237	1.00591	1.01889	0.00017	1.01249	1.0061	1.01892	0.00012
IMPDH1	1	0	0	1.12802	1.04216	1.22094	0.00286	1.09844	1.01986	1.18307	0.01317
LSM5	0	0	0	1.06196	0.866113	1.3021	0.56326	1.07212	0.906046	1.26864	0.41737
SERPINE1	1	1	1	1.00233	1.00088	1.00379	0.00158	1.0023	1.001	1.00359	0.00055
AP1S1	0	0	0	0.97502	0.941883	1.00932	0.15155	0.98707	0.960329	1.01454	0.3529
C1GALT1	0	0	0	1.05919	0.926775	1.21054	0.39871	1.02382	0.904892	1.15838	0.70861
PLOD3	0	0	0	1.0157	0.986662	1.0456	0.29258	1.01518	0.990323	1.04067	0.23371
RPA3	0	0	0	0.84232	0.695686	1.01985	0.07865	0.88058	0.752096	1.03102	0.11402
ZNHIT1	0	0	0	1.00609	0.979029	1.0339	0.66233	1.00028	0.973263	1.02805	0.98402
TMEM106B	0	0	0	0.9377	0.819565	1.07285	0.34905	0.95293	0.85462	1.06254	0.38537
ANKMY2	0	0	0	0.92399	0.820336	1.04075	0.19285	0.9515	0.861228	1.05125	0.32832
TSPAN13	0	0	0	1.04077	1.00507	1.07774	0.02483	1.02833	0.99518	1.06259	0.09483
RARRES2	0	0	0	1.0023	0.999517	1.0051	0.10525	1.00204	0.99959	1.0045	0.10177
AHR	0	0	0	0.98677	0.941721	1.03397	0.57621	0.97799	0.936519	1.02131	0.31414
CHCHD3	0	0	0	0.96179	0.882528	1.04817	0.37459	0.98106	0.911772	1.05562	0.60896
GIMAP2	0	0	0	0.97177	0.89005	1.06101	0.52287	0.96236	0.891745	1.03856	0.32375
TMEM176B	1	1	1	0.9911	0.987513	0.9947	0	0.99411	0.991092	0.997132	0.00014
MRPL32	0	0	0	0.95918	0.85397	1.07737	0.48208	0.97551	0.884987	1.0753	0.6178
BLVRA	0	0	0	0.96398	0.930787	0.998366	0.04017	0.96543	0.935937	0.995855	0.02626
URGCP	0	1	0	0.8141	0.669569	0.989833	0.03916	0.78416	0.659763	0.932016	0.0058
TMEM248	0	0	0	0.98091	0.935364	1.02868	0.42682	0.98443	0.944588	1.02596	0.45658
RHEB	0	0	0	1.04488	0.971176	1.12417	0.23953	1.03382	0.969772	1.1021	0.30806
PRKAG2	0	0	0	1.05081	0.92152	1.19826	0.45939	1.02401	0.909367	1.15311	0.69525
AEBP1	0	0	0	1.0022	1.00017	1.00422	0.03319	1.00175	0.999908	1.0036	0.06423
POLD2	0	0	0	0.96457	0.918682	1.01276	0.14688	0.97989	0.945482	1.01556	0.26556
BCL7B	0	0	0	0.93759	0.856674	1.02615	0.16167	0.97784	0.910168	1.05054	0.54024
YKT6	0	0	0	1.01255	0.966343	1.06096	0.60079	1.01448	0.973566	1.0571	0.49371
TBL2	0	0	0	1.0586	0.953425	1.17538	0.28613	1.04014	0.946129	1.14348	0.4155
CLIP2	0	0	0	0.94862	0.844329	1.06579	0.37468	0.96672	0.879407	1.06272	0.48346
EIF4H	0	0	0	0.98461	0.969557	0.999896	0.04836	0.99138	0.978214	1.00472	0.20434
LIMK1	1	1	1	1.15761	1.05214	1.27365	0.00267	1.13381	1.04009	1.23599	0.00433
SLC1A1	1	1	1	0.92101	0.883251	0.960391	0.00012	0.94388	0.914602	0.974108	0.00033
SPIN1	0	0	0	0.96548	0.924135	1.00867	0.11572	0.96608	0.93091	1.00258	0.06818
NMRK1	0	0	0	0.90629	0.788797	1.04128	0.16481	0.91129	0.810282	1.0249	0.12123
TMEM245	1	0	0	0.91266	0.853063	0.976405	0.00798	0.93998	0.891771	0.990788	0.0212
PRUNE2	1	0	0	0.93521	0.898391	0.973527	0.00108	0.96486	0.936211	0.994391	0.02005
MEGF9	1	0	0	0.82712	0.724093	0.944797	0.00516	0.86991	0.781889	0.967851	0.01045
TRIM14	0	0	0	0.91374	0.842424	0.991092	0.02955	0.93192	0.871259	0.996802	0.04003
TGFBR1	0	0	0	0.98042	0.916068	1.0493	0.56817	0.98525	0.930482	1.04324	0.61048
SEC61B	0	0	0	0.99525	0.969813	1.02136	0.71865	0.9951	0.972942	1.01777	0.66904
ASPN	1	1	1	1.03059	1.0113	1.05025	0.00176	1.02981	1.01092	1.04907	0.00189
ECM2	0	0	0	0.97073	0.875155	1.07674	0.57422	0.93752	0.853287	1.03006	0.17922
PTGR1	0	0	0	0.96528	0.926989	1.00515	0.08707	0.97716	0.944753	1.01069	0.17948
ENG	0	0	0	0.99684	0.990166	1.00357	0.35688	0.99802	0.992326	1.00375	0.49835
PLGRKT	0	0	0	0.90138	0.795831	1.02092	0.10227	0.92834	0.835463	1.03154	0.16676
TBC1D13	1	0	0	0.87233	0.79443	0.957883	0.00422	0.92358	0.85525	0.997385	0.04267
DOCK8	1	1	1	0.83616	0.749575	0.932738	0.00133	0.85814	0.784016	0.939269	0.0009
KANK1	0	0	0	0.90998	0.81274	1.01886	0.10183	0.94211	0.857975	1.0345	0.21151
TESK1	0	0	0	1.028	0.916506	1.15305	0.6373	1.00094	0.905884	1.10597	0.98524
CA9	0	0	0	0.99653	0.991033	1.00205	0.21707	0.99898	0.994409	1.00357	0.6633
FUBP3	0	0	0	0.95141	0.838097	1.08004	0.44132	0.96378	0.864951	1.07391	0.50395
CREB3	1	0	0	0.93531	0.892321	0.980385	0.00535	0.96348	0.927036	1.00134	0.0586
RGP1	1	0	0	0.81565	0.708562	0.938922	0.00455	0.86721	0.773707	0.97202	0.01438
DDX58	1	0	0	0.87649	0.797759	0.962991	0.00604	0.92847	0.861735	1.00039	0.05118
EDF1	0	0	0	0.99791	0.992548	1.00331	0.44736	0.99836	0.994183	1.00256	0.44294
BAG1	0	0	0	0.90202	0.780312	1.04271	0.16319	0.95274	0.860028	1.05543	0.35397
RAPGEF1	0	0	0	0.93632	0.888988	0.986187	0.01293	0.96084	0.920575	1.00286	0.06738
NPDC1	0	0	0	1.00133	0.979205	1.02396	0.90705	0.99814	0.97781	1.0189	0.8591
SETX	0	0	0	0.87609	0.778352	0.986094	0.02839	0.88009	0.796871	0.972002	0.01173
PTGDS	0	0	0	0.9995	0.976151	1.02341	0.96701	1.00204	0.983913	1.02048	0.82711
ABCA2	0	0	0	0.89728	0.772825	1.04177	0.1548	0.97081	0.869437	1.08401	0.5986
SHB	0	0	0	0.94015	0.818893	1.07935	0.38105	0.94842	0.843184	1.06681	0.37756
UBE2R2	0	0	0	1.00421	0.926196	1.08879	0.91892	1.00391	0.93621	1.0765	0.91279
ABHD17B	0	0	0	0.80456	0.669628	0.966681	0.02024	0.85407	0.732748	0.995483	0.04359
ZFAND5	0	0	0	0.99935	0.980309	1.01874	0.94675	1.00081	0.985742	1.01611	0.91633
DVL1	1	0	0	1.08728	1.02379	1.15471	0.00641	1.06422	1.00546	1.12643	0.03173
PDLIM1	0	0	0	1.00064	0.990552	1.01083	0.90178	0.9991	0.990075	1.00821	0.8467
HPS1	0	0	0	0.8948	0.80628	0.993048	0.0365	0.92711	0.847763	1.01389	0.09735
PHYH	0	0	0	0.91611	0.856252	0.98017	0.01105	0.94913	0.900207	1.00071	0.05315
RASSF4	0	0	0	0.99101	0.960038	1.02298	0.57734	0.98659	0.958928	1.01505	0.35214
RAB11FIP2	0	0	0	0.83334	0.696929	0.996438	0.04559	0.85691	0.739238	0.993298	0.04044
CXCL12	0	0	0	0.98909	0.959042	1.02008	0.48589	0.9918	0.966757	1.0175	0.52846
ERLIN1	0	0	0	1.02824	0.891196	1.18636	0.70277	1.01641	0.899024	1.14911	0.79493
EIF3A	1	1	1	0.95175	0.921185	0.983315	0.00297	0.96257	0.936405	0.989464	0.00667
CUBN	1	1	1	0.96533	0.946905	0.984104	0.00033	0.97988	0.967177	0.99276	0.00227
DDX50	0	0	0	0.97528	0.896031	1.06154	0.56266	0.98306	0.915292	1.05584	0.63912
SEC23IP	0	0	0	0.85859	0.707547	1.04188	0.12248	0.88737	0.753392	1.04518	0.15245
ATE1	1	0	0	0.81238	0.696321	0.947777	0.00824	0.84521	0.742978	0.961528	0.01058
NSMCE4A	0	0	0	1.08468	0.87661	1.34212	0.45442	0.99551	0.821021	1.20708	0.96347
PLEKHA1	0	0	0	0.88562	0.767055	1.02251	0.09763	0.90206	0.801007	1.01587	0.08908
PALD1	0	0	0	1.01814	0.937769	1.10538	0.66832	1.0297	0.958958	1.10564	0.42031
UNC5B	0	0	0	0.99283	0.960911	1.0258	0.66596	1.00714	0.981923	1.03302	0.58217
C10orf54	0	0	0	1.00423	0.948034	1.06375	0.88573	1.01816	0.967492	1.07147	0.48953
SPOCK2	0	0	0	0.97267	0.933851	1.0131	0.1823	0.98368	0.951178	1.01728	0.33699
MICU1	1	1	1	0.88018	0.8251	0.938935	0.00011	0.90966	0.862937	0.958902	0.00043
PPP3CB	0	0	0	1.02921	0.891912	1.18764	0.69351	0.98719	0.874694	1.11416	0.83459
CCSER2	0	0	0	0.92399	0.788298	1.08303	0.32926	0.92417	0.807268	1.058	0.25306
MINPP1	0	0	0	1.00063	0.905178	1.10615	0.99017	0.99893	0.918074	1.08689	0.98007
ACTA2	0	0	0	0.99862	0.995767	1.00148	0.34323	0.99906	0.996733	1.00139	0.43049
LIPA	0	0	0	0.99936	0.98609	1.01281	0.92537	0.99977	0.988663	1.011	0.96726
LZTS2	1	0	0	1.1461	1.04469	1.25737	0.00392	1.08457	0.997511	1.17922	0.05723
SFXN3	0	0	0	1.02251	0.97434	1.07306	0.36592	1.01427	0.972132	1.05824	0.51279
FBXW4	0	0	0	0.87216	0.783594	0.970722	0.01228	0.92677	0.847782	1.01312	0.0943
NPM3	1	1	1	1.07581	1.03105	1.12251	0.00075	1.06305	1.0216	1.10618	0.00258
TNKS2	0	0	0	0.97109	0.892134	1.05705	0.49783	0.96689	0.900118	1.03862	0.35642
GBF1	0	0	0	0.93511	0.846141	1.03344	0.18842	0.94954	0.870305	1.036	0.24423
ARHGAP21	0	0	0	0.99374	0.821522	1.20206	0.9484	0.92176	0.780351	1.08879	0.33766
CUEDC2	0	0	0	0.94816	0.909108	0.988894	0.01313	0.96793	0.932744	1.00443	0.08435
SUFU	0	0	0	0.78541	0.633961	0.973058	0.02711	0.86204	0.714299	1.04035	0.12169
ACBD5	1	0	0	0.88554	0.810652	0.967342	0.00701	0.90989	0.845612	0.979057	0.01153
GTPBP4	0	0	0	1.03654	0.819312	1.31137	0.76487	1.03283	0.838323	1.27248	0.76153
BCCIP	0	0	0	0.95067	0.827774	1.09183	0.47384	0.96986	0.863307	1.08957	0.6063
SH3PXD2A	0	0	0	1.07663	0.967804	1.1977	0.17446	1.05185	0.957554	1.15543	0.29149
PITRM1	0	0	0	0.98939	0.873072	1.1212	0.86717	1.00967	0.903435	1.12839	0.86531
OBFC1	0	0	0	0.95942	0.8504	1.08241	0.50085	0.99476	0.895297	1.10528	0.92216
GLRX3	0	0	0	1.09805	0.895714	1.34608	0.36802	1.03922	0.86517	1.24828	0.68077
XPNPEP1	0	0	0	0.99371	0.869118	1.13616	0.92649	0.99147	0.880196	1.11683	0.88789
SMC3	0	0	0	0.94672	0.875248	1.02403	0.17156	0.96249	0.901262	1.02786	0.2542
SHOC2	0	0	0	0.95422	0.870126	1.04644	0.31949	0.95677	0.88506	1.03429	0.26617
TFAM	0	0	0	0.85177	0.720433	1.00705	0.06039	0.88676	0.769824	1.02146	0.09577
CCDC6	0	0	0	0.96697	0.862664	1.08391	0.56417	0.94167	0.853212	1.0393	0.23246
CUL2	0	0	0	1.01572	0.781125	1.32078	0.90733	0.95859	0.771061	1.19173	0.7034
CCNY	0	0	0	0.98287	0.928378	1.04056	0.55267	0.99513	0.949721	1.04271	0.83781
RPL28	0	0	0	1.00043	0.995911	1.00497	0.85078	0.99994	0.995716	1.00418	0.97956
ZMIZ1	0	0	0	0.92838	0.852995	1.01044	0.08544	0.94598	0.881354	1.01533	0.12393
PPIF	0	0	0	1.00901	0.982527	1.03621	0.50843	1.00154	0.976249	1.02749	0.9063
PBLD	1	1	1	0.92955	0.887084	0.974058	0.0022	0.95194	0.918836	0.986243	0.00639
TSPAN14	0	0	0	0.91389	0.798465	1.04601	0.19119	0.95145	0.849525	1.0656	0.38927
NUFIP2	0	0	0	0.96222	0.859532	1.07718	0.50359	0.93909	0.851528	1.03566	0.20831
GIT1	0	0	0	0.93299	0.838944	1.03758	0.20074	0.94408	0.861828	1.03419	0.21598
RPL19	0	0	0	1.00031	0.997686	1.00294	0.81675	1.00059	0.998396	1.00279	0.59905
UBTF	0	0	0	0.9084	0.821134	1.00494	0.06228	0.91432	0.837061	0.998699	0.04672
PSMD3	0	0	0	0.96214	0.860635	1.07561	0.49737	0.97611	0.884452	1.07727	0.6308
CASC3	0	0	0	0.93184	0.843317	1.02966	0.16574	0.95451	0.878597	1.03698	0.27081
ASPA	0	0	0	0.97568	0.922565	1.03185	0.38878	0.96333	0.91624	1.01284	0.14403
MTMR4	0	0	0	1.13751	1.00154	1.29194	0.04729	1.04011	0.905213	1.19509	0.579
DHX40	0	0	0	0.91014	0.823842	1.00549	0.06399	0.95153	0.875989	1.03357	0.23901
KPNB1	0	0	0	0.97122	0.912965	1.0332	0.35483	0.98527	0.933954	1.0394	0.5866
PNPO	1	0	0	0.89566	0.825501	0.971791	0.0081	0.94164	0.880263	1.0073	0.08036
CDK5RAP3	0	0	0	1.03416	0.992225	1.07787	0.11171	1.01363	0.973731	1.05517	0.50882
CBX1	0	0	0	0.97603	0.90692	1.05041	0.51727	0.99604	0.939657	1.0558	0.89377
GALK1	0	0	0	1.04084	0.974849	1.1113	0.231	1.023	0.962958	1.08679	0.46118
CAMTA2	0	0	0	0.95147	0.811881	1.11508	0.53888	0.93852	0.819772	1.07447	0.35792
MED13	0	0	0	0.84298	0.717234	0.990776	0.03822	0.86512	0.756471	0.989368	0.03434
PFN1	0	0	0	1.00235	0.998138	1.00659	0.27439	1.00173	0.998106	1.00537	0.35006
RNF167	1	1	1	0.91728	0.869678	0.967493	0.0015	0.9408	0.900737	0.982635	0.00599
SLC25A11	1	0	0	0.91902	0.871613	0.969	0.00177	0.95003	0.910793	0.99096	0.01721
RASD1	0	0	0	0.99355	0.975069	1.01238	0.49933	0.99665	0.983634	1.00985	0.61708
NUP88	0	0	0	0.8053	0.579219	1.11963	0.19776	0.80629	0.606519	1.07186	0.13829
C1QBP	0	0	0	0.99468	0.956119	1.03478	0.79125	0.99754	0.963747	1.0325	0.8884
BLMH	0	0	0	0.84441	0.732481	0.973437	0.01974	0.86904	0.767171	0.984428	0.02735
CPD	0	0	0	1.02302	0.982115	1.06563	0.27417	1.01734	0.978039	1.05822	0.39228
GOSR1	1	0	0	0.74836	0.601587	0.930926	0.00925	0.79518	0.661715	0.955558	0.01449
CCDC47	0	0	0	0.95372	0.918096	0.990717	0.01467	0.97285	0.94137	1.00537	0.10084
FTSJ3	0	0	0	0.84717	0.732055	0.980375	0.02602	0.85453	0.751203	0.972058	0.0168
AKAP10	0	0	0	0.87218	0.726875	1.04653	0.14131	0.85894	0.737225	1.00074	0.05114
SMARCD2	0	0	0	0.98834	0.917204	1.06499	0.7582	0.97379	0.905298	1.04746	0.47532
ICAM2	0	0	0	0.93705	0.815763	1.07637	0.35793	0.98717	0.879085	1.10853	0.82717
SYNGR2	0	0	0	0.97547	0.950078	1.00155	0.06496	0.98447	0.962492	1.00695	0.17412
UTP6	0	0	0	1.15917	0.928221	1.44757	0.19259	1.05665	0.853105	1.30875	0.61373
DDX5	0	0	0	0.99811	0.985476	1.01091	0.77144	0.99376	0.982353	1.0053	0.28772
CYTH1	0	0	0	1.08223	0.93036	1.25891	0.30567	1.014	0.882	1.16577	0.84506
PSMD11	0	0	0	0.97595	0.833763	1.14239	0.76193	0.93085	0.801864	1.08058	0.34637
LGALS3BP	0	0	0	1.00087	0.997561	1.00419	0.60647	1.00104	0.998239	1.00385	0.46759
CCL2	0	0	0	0.99575	0.986918	1.00468	0.34933	0.99751	0.990839	1.00421	0.46478
KAT2A	1	0	0	1.06553	1.02819	1.10422	0.00049	1.04357	1.00837	1.08001	0.01487
RAB5C	1	0	0	0.94353	0.90683	0.98171	0.00408	0.96143	0.929079	0.994895	0.02427
NAGLU	0	0	0	0.90671	0.83435	0.985331	0.021	0.92809	0.866351	0.994222	0.03356
MLX	0	0	0	0.91167	0.780309	1.06514	0.24403	0.91375	0.799598	1.04422	0.18533
ABI3	0	0	0	0.92215	0.84724	1.0037	0.06084	0.9502	0.884738	1.02051	0.16075
EZH1	0	0	0	0.95043	0.814237	1.1094	0.51942	0.92299	0.807833	1.05456	0.23847
PPP1R9B	0	0	0	0.96656	0.916247	1.01962	0.21229	0.97706	0.932746	1.02347	0.32713
COL1A1	1	1	1	1.00128	1.00052	1.00205	0.00101	1.00131	1.00057	1.00206	0.00055
MRPL27	0	0	0	0.95993	0.871937	1.05679	0.40441	0.97184	0.900969	1.04827	0.45954
VAT1	0	0	0	0.98468	0.971728	0.997822	0.02241	0.99191	0.98097	1.00298	0.1513
LRRC59	0	0	0	1.01793	0.956739	1.08303	0.5743	1.02798	0.973585	1.08542	0.31975
HDAC5	0	0	0	0.88046	0.768771	1.00838	0.06584	0.93271	0.831246	1.04656	0.23583
ABCC3	0	0	0	0.99715	0.96797	1.0272	0.85046	0.99778	0.973138	1.02305	0.862
LUC7L3	0	0	0	1.05163	1.00311	1.1025	0.03676	1.02047	0.976021	1.06694	0.37243
SMURF2	1	1	1	1.19028	1.06628	1.32871	0.00191	1.15165	1.03726	1.27864	0.00815
DUSP3	1	1	1	0.92	0.881157	0.960558	0.00015	0.94063	0.908366	0.97405	0.00059
EFTUD2	0	0	0	1.01183	0.818251	1.2512	0.91352	0.98535	0.819807	1.18432	0.87505
HLF	0	0	0	0.84628	0.740322	0.967413	0.01448	0.89496	0.811634	0.986833	0.02602
PRKAR1A	0	0	0	0.97863	0.954909	1.00294	0.08451	0.98536	0.96523	1.00591	0.16148
YWHAE	0	0	0	0.98607	0.973757	0.998535	0.02857	0.99104	0.980549	1.00164	0.09753
MMD	1	1	1	1.21584	1.10491	1.3379	6e-05	1.14948	1.05073	1.25751	0.00237
DHRS7B	0	0	0	0.84646	0.682397	1.04995	0.12937	0.84696	0.700373	1.02423	0.08669
WSB1	0	0	0	1.03374	1.00664	1.06156	0.01435	1.01709	0.991574	1.04325	0.19113
SLC9A3R1	0	0	0	0.99095	0.981749	1.00024	0.05608	0.99347	0.985829	1.00117	0.09618
NAT9	0	0	0	1.09388	0.952332	1.25646	0.20436	1.03463	0.905943	1.18161	0.61538
TNFAIP1	0	0	0	0.9668	0.921637	1.01418	0.16663	0.97855	0.940024	1.01864	0.28986
CDR2L	0	0	0	0.98334	0.87838	1.10084	0.77057	1.00206	0.911497	1.10163	0.96604
PMP22	0	0	0	1.01232	0.990549	1.03456	0.26979	1.01512	0.996445	1.03413	0.11321
ALDOC	0	0	0	0.99013	0.97274	1.00783	0.27251	1.0018	0.988674	1.0151	0.78929
SUPT6H	1	1	1	0.82694	0.74584	0.916845	0.00031	0.84928	0.773066	0.933001	0.00066
RAB34	0	0	0	1.02314	0.991527	1.05575	0.1532	1.01537	0.98624	1.04535	0.30448
TMEM33	0	0	0	0.91319	0.770087	1.08289	0.29636	0.90044	0.777612	1.04265	0.16098
SLAIN2	0	0	0	0.92105	0.796011	1.06573	0.26927	0.91868	0.813915	1.03694	0.16983
OCIAD1	0	0	0	0.94267	0.884442	1.00473	0.06953	0.95256	0.903375	1.00443	0.07241
DCUN1D4	0	0	0	1.12747	0.972741	1.3068	0.11116	1.05525	0.916707	1.21474	0.4539
CHIC2	1	1	1	1.14423	1.06294	1.23174	0.00034	1.1177	1.03261	1.2098	0.00588
LAMTOR3	0	0	0	0.86325	0.761541	0.978545	0.0215	0.87275	0.784457	0.970992	0.01239
NFKB1	1	1	1	0.86743	0.790194	0.952216	0.0028	0.88281	0.815638	0.955524	0.00202
MANBA	0	0	0	1.09535	0.926534	1.29494	0.28621	1.04979	0.903918	1.2192	0.52437
UBE2D3	0	0	0	0.93877	0.884715	0.996137	0.03679	0.94448	0.898753	0.992535	0.02407
NDUFC1	0	0	0	0.98094	0.954177	1.00844	0.17271	0.99409	0.972284	1.0164	0.60077
TBC1D9	0	0	0	0.97736	0.917224	1.04144	0.4798	0.97824	0.927181	1.03211	0.42119
ZNF330	0	0	0	0.96156	0.85336	1.0835	0.51994	0.955	0.860026	1.06045	0.38889
CPE	1	0	0	1.00174	1.00056	1.00292	0.00375	1.0015	1.00036	1.00264	0.01028
RPL34	0	0	0	1.00009	0.996294	1.0039	0.96146	0.99994	0.996614	1.00328	0.97169
WFS1	0	0	0	0.97559	0.877544	1.0846	0.64748	0.97818	0.893515	1.07087	0.63291
GRPEL1	0	0	0	0.83504	0.718984	0.96984	0.01821	0.86239	0.760966	0.977347	0.02039
GAR1	0	0	0	0.94403	0.779386	1.14345	0.55584	0.95156	0.804587	1.12539	0.56189
FRG1	0	0	0	0.92155	0.786058	1.08041	0.31399	0.92621	0.809133	1.06024	0.26632
CLCN3	0	0	0	0.95922	0.896128	1.02674	0.23031	0.99109	0.935704	1.04975	0.76026
DHX15	0	0	0	0.90762	0.82399	0.999737	0.0494	0.90802	0.83738	0.984617	0.01953
SOD3	0	0	0	0.9773	0.949871	1.0055	0.11372	0.98745	0.967279	1.00804	0.23051
TRIM2	0	0	0	0.94494	0.852536	1.04735	0.28065	0.97188	0.907207	1.04115	0.41675
SH3D19	1	1	1	0.82549	0.723887	0.94135	0.00421	0.8383	0.75157	0.935037	0.00155
MFSD10	0	0	0	1.03656	1.00006	1.0744	0.04964	1.03574	1.0022	1.07039	0.0365
RAPGEF2	1	1	1	0.84696	0.749459	0.957149	0.00777	0.86508	0.783581	0.955043	0.00409
UFSP2	1	1	1	0.84246	0.766101	0.92641	0.00041	0.88664	0.821372	0.957088	0.00204
KLF3	0	0	0	0.9259	0.831809	1.03065	0.15913	0.93602	0.856251	1.02324	0.14574
KLHL5	0	0	0	0.95533	0.855418	1.06691	0.41741	0.97059	0.883494	1.06627	0.53372
FAM149A	0	0	0	0.90954	0.831056	0.995429	0.03944	0.92353	0.854981	0.997579	0.04323
UGDH	0	1	0	1.02746	0.988118	1.06837	0.17396	1.04694	1.01715	1.07762	0.00184
CRYAB	0	0	0	0.99897	0.997054	1.00089	0.29107	0.99942	0.997913	1.00093	0.45154
HTATIP2	0	0	0	1.03165	0.979051	1.08708	0.24324	1.03422	0.989323	1.08114	0.13718
CTSC	0	0	0	0.98929	0.958163	1.02142	0.50905	0.99584	0.970995	1.02132	0.74651
ELP4	0	0	0	0.89518	0.765567	1.04674	0.16529	0.95252	0.833652	1.08835	0.4745
ZPR1	0	0	0	1.25824	0.96248	1.64487	0.0929	1.2348	0.979874	1.55605	0.07383
MTCH2	0	0	0	0.95225	0.908572	0.998044	0.04117	0.96255	0.925457	1.00113	0.05697
FNBP4	1	0	0	1.13143	1.03482	1.23707	0.0067	1.06055	0.976496	1.15184	0.16293
SC5D	0	0	0	0.95807	0.836351	1.09749	0.53662	0.94239	0.833661	1.06531	0.34284
HSPA8	0	0	0	0.994	0.988674	0.999351	0.02787	0.99547	0.991032	0.999929	0.04623
DNAJC4	0	0	0	1.00106	0.959451	1.04447	0.96113	1.00111	0.965839	1.03767	0.95169
SIAE	0	0	0	0.89075	0.807061	0.98312	0.02156	0.93381	0.863008	1.01042	0.08874
LPXN	0	0	0	0.99609	0.930266	1.06657	0.91052	0.98136	0.923287	1.04308	0.54527
DTX4	0	0	0	0.89459	0.798429	1.00233	0.05489	0.9004	0.818234	0.99081	0.03164
EHD1	1	1	1	0.88689	0.818444	0.961069	0.0034	0.90953	0.851342	0.971689	0.00494
OSBP	1	0	0	0.91686	0.858964	0.97866	0.00911	0.94129	0.890774	0.994659	0.03151
UNC93B1	0	0	0	0.98488	0.896988	1.08137	0.7493	1.00679	0.931158	1.08855	0.86517
KMT5B	0	0	0	0.86828	0.693032	1.08785	0.21946	0.85853	0.711475	1.03599	0.11155
PPP6R3	0	0	0	0.96623	0.816448	1.1435	0.68938	0.92535	0.802406	1.06712	0.2861
MS4A6A	0	0	0	1.01211	0.975765	1.04981	0.51887	1.00662	0.974741	1.03955	0.68755
MS4A4A	0	0	0	1.0306	0.982491	1.08106	0.21651	1.01706	0.974885	1.06107	0.43352
ST3GAL4	0	0	0	1.05358	0.991447	1.1196	0.09232	1.03899	0.984202	1.09683	0.16647
CPT1A	1	1	1	0.91256	0.865864	0.961778	0.00064	0.93636	0.897586	0.97682	0.00231
CCND1	1	0	0	0.99461	0.990549	0.998697	0.00982	0.99659	0.993504	0.999677	0.03015
CCDC86	0	0	0	1.01736	0.897984	1.1526	0.78693	1.03676	0.930993	1.15454	0.51074
PRPF19	0	0	0	0.9703	0.911598	1.03278	0.34373	0.98665	0.938071	1.03774	0.60192
TMEM109	0	0	0	0.97832	0.958428	0.998622	0.03659	0.99475	0.975886	1.01399	0.59002
FOLR1	0	0	0	0.99109	0.978582	1.00376	0.16703	0.99663	0.986636	1.00672	0.51112
PANX1	1	1	1	1.09772	1.03611	1.16299	0.00156	1.09796	1.04408	1.15461	0.00027
ARHGEF17	0	0	0	0.98944	0.947548	1.03318	0.63056	0.98343	0.947526	1.02071	0.37883
APOC3	0	0	0	0.98119	0.832178	1.15688	0.82124	0.94804	0.795691	1.12956	0.55048
RNF141	0	0	0	0.95388	0.795149	1.14429	0.61109	0.96916	0.836068	1.12345	0.67772
EIF4G2	0	0	0	0.98629	0.973218	0.999548	0.04272	0.9909	0.97947	1.00247	0.1227
IL10RA	0	0	0	0.99806	0.9457	1.0533	0.94359	0.99793	0.95133	1.04682	0.93246
GALNT18	0	0	0	0.933	0.875301	0.994502	0.03321	0.99356	0.948594	1.04066	0.78445
BIRC2	0	0	0	1.00096	0.931397	1.07572	0.97909	0.98665	0.927486	1.04959	0.67005
UBE4A	0	0	0	0.88237	0.76588	1.01659	0.08323	0.89427	0.79368	1.0076	0.06642
DDX6	0	0	0	0.90341	0.826282	0.987735	0.02569	0.93488	0.867897	1.00703	0.07587
HIPK3	0	0	0	0.94672	0.891838	1.00498	0.07238	0.96035	0.914389	1.00862	0.10589
PDHX	0	0	0	0.90399	0.733624	1.11391	0.34341	0.91378	0.766491	1.08938	0.3147
COMMD9	0	0	0	0.82013	0.623445	1.07887	0.15636	0.83036	0.653129	1.05568	0.1291
SLC15A3	0	0	0	0.95744	0.882163	1.03915	0.29784	0.96201	0.897156	1.03155	0.27672
MDK	1	1	1	1.01253	1.00436	1.02076	0.00256	1.01192	1.00486	1.01903	0.00091
AMBRA1	0	0	0	0.79127	0.596361	1.04987	0.10465	0.83057	0.648184	1.06428	0.14224
MADD	0	0	0	0.84368	0.670264	1.06197	0.14768	0.84054	0.689284	1.02499	0.08613
SLC22A18	0	0	0	0.97743	0.915958	1.04302	0.49092	0.98279	0.930764	1.03772	0.53173
CD81	0	0	0	0.99422	0.982449	1.00615	0.34054	0.99898	0.989878	1.00817	0.82656
SLC35F2	0	0	0	1.08541	0.981353	1.20051	0.11097	1.07992	0.988754	1.1795	0.08754
C11orf58	0	0	0	0.94748	0.863031	1.04019	0.25734	0.96768	0.895066	1.04619	0.4091
PITPNM1	0	0	0	0.85922	0.734483	1.00514	0.05797	0.89343	0.784402	1.01761	0.08966
RPS13	0	0	0	1.00138	0.995335	1.00746	0.65479	1.0019	0.996868	1.00696	0.45873
AIP	0	0	0	0.99276	0.960345	1.02628	0.6682	1.00027	0.974417	1.02681	0.98388
NUP98	0	0	0	0.92579	0.812949	1.05431	0.24499	0.94816	0.848551	1.05947	0.34723
NDUFS8	0	0	0	1.00405	0.975188	1.03376	0.78587	0.99846	0.969819	1.02795	0.91737
TCIRG1	1	0	0	1.05393	1.02254	1.08629	0.00066	1.03443	1.00432	1.06544	0.02469
GTF2H1	0	0	0	1.1978	0.926811	1.548	0.16784	1.08178	0.861295	1.35871	0.49909
VWF	0	0	0	0.9956	0.99083	1.00039	0.07242	0.99837	0.994719	1.00204	0.38444
PPFIBP1	0	0	0	0.93738	0.879882	0.998649	0.04529	0.94645	0.897497	0.998088	0.04231
PRDM4	0	0	0	0.92653	0.810019	1.05982	0.26576	0.91021	0.810287	1.02246	0.11281
CLEC2B	1	1	1	1.08575	1.04823	1.12461	0	1.06777	1.03269	1.10403	0.00012
COQ5	0	0	0	0.86935	0.773927	0.976537	0.01826	0.88106	0.798389	0.97229	0.01177
SELPLG	0	0	0	0.98341	0.938294	1.03069	0.48483	0.97599	0.936673	1.01696	0.24673
CORO1C	0	0	0	0.99752	0.956755	1.04003	0.90725	0.98961	0.955085	1.02539	0.56454
KCTD10	0	0	0	0.95679	0.843002	1.08594	0.49413	0.97004	0.872222	1.07882	0.5749
SLC11A2	0	0	0	1.21901	1.01258	1.46752	0.03642	1.1261	0.945008	1.34189	0.18429
MLEC	0	0	0	0.98355	0.969118	0.99819	0.02768	0.9927	0.980966	1.00459	0.22779
MVK	0	0	0	0.93566	0.846972	1.03364	0.1906	0.95715	0.88182	1.0389	0.29494
CSRNP2	0	0	0	1.0609	0.87394	1.28786	0.55003	0.9546	0.804741	1.13237	0.5939
CAMKK2	0	0	0	0.96102	0.819831	1.12652	0.62382	0.97711	0.850311	1.12283	0.74407
ATP5B	1	0	0	0.9898	0.983758	0.995864	0.00101	0.99482	0.990252	0.999416	0.0273
PTGES3	0	0	0	0.99327	0.969613	1.01751	0.58297	0.9935	0.973894	1.0135	0.52117
RSRC2	0	0	0	1.0386	0.857117	1.25852	0.69909	0.99921	0.850691	1.17366	0.99237
LIN7A	0	0	0	0.93662	0.864762	1.01446	0.10791	0.96886	0.912143	1.02911	0.30412
KRT18	0	0	0	1.00084	0.997218	1.00448	0.64831	0.99997	0.996605	1.00335	0.98835
TNS2	0	0	0	1.01717	0.983794	1.05167	0.31728	1.00748	0.978232	1.0376	0.61986
METAP2	0	0	0	0.97339	0.89104	1.06335	0.54978	0.98514	0.915151	1.06048	0.69053
LTA4H	0	0	0	0.94267	0.863476	1.02913	0.18722	0.96503	0.897274	1.03789	0.33779
ELK3	0	0	0	1.02179	0.994127	1.05021	0.12368	1.0226	0.997354	1.04847	0.0798
SLC6A12	0	0	0	1.01267	0.975938	1.05078	0.50422	0.99131	0.953369	1.03076	0.66116
TRPV4	1	0	0	0.89999	0.841426	0.962633	0.00215	0.93478	0.885646	0.986648	0.01438
ITFG2	0	0	0	1.00735	0.798956	1.27009	0.95064	0.96086	0.780877	1.18232	0.70592
ARPC3	0	0	0	1.01723	0.999714	1.03505	0.05372	1.01332	0.997827	1.02905	0.09251
GPN3	0	0	0	0.90362	0.756885	1.07882	0.26231	0.93891	0.808196	1.09078	0.4099
VPS29	0	0	0	1.02477	0.946162	1.10991	0.54787	0.98309	0.908527	1.06376	0.67169
SH2B3	0	0	0	1.00786	0.966101	1.05143	0.71696	1.00788	0.971666	1.04545	0.67425
DUSP16	0	0	0	0.86856	0.757206	0.996287	0.04411	0.93049	0.831337	1.04148	0.2102
CREBL2	0	0	0	0.96476	0.932409	0.998226	0.03919	0.97897	0.951133	1.00763	0.1489
ALDH2	1	1	1	0.89878	0.850165	0.95017	0.00017	0.91969	0.876758	0.964722	0.0006
CDKN1B	0	0	0	0.97421	0.93154	1.01883	0.25286	0.98153	0.945616	1.01881	0.32704
SCNN1A	0	0	0	0.99139	0.963014	1.02062	0.55961	0.99619	0.975532	1.01728	0.72083
LTBR	0	0	0	1.02102	0.981201	1.06247	0.30528	1.0149	0.979603	1.05147	0.41274
CDK2AP1	0	0	0	1.04055	0.972229	1.11367	0.25126	1.07214	1.01291	1.13482	0.01628
OAS3	0	0	0	0.98167	0.906225	1.0634	0.65029	1.01984	0.959385	1.08411	0.5287
OAS2	0	0	0	1.0021	0.953136	1.05358	0.93457	1.01817	0.975757	1.06243	0.40666
MGP	0	0	0	1.00018	0.997635	1.00273	0.88961	1.00004	0.997828	1.00226	0.96948
ARHGDIB	0	0	0	1.00329	0.995675	1.01097	0.3981	1.00259	0.995915	1.00932	0.44827
GTF2H3	0	0	0	1.12203	0.886902	1.41949	0.33723	1.00319	0.818977	1.22883	0.97547
EIF2B1	0	0	0	1.18246	1.02752	1.36077	0.01935	1.13019	0.992723	1.2867	0.06439
SLC38A1	0	0	0	0.96424	0.935419	0.993939	0.01863	0.97254	0.949081	0.996587	0.02551
C12orf49	1	1	1	0.80031	0.70499	0.908511	0.00058	0.87433	0.794108	0.962651	0.00623
STX2	1	0	0	1.18566	1.06045	1.32565	0.00278	1.09579	0.968801	1.23941	0.14549
COPZ1	0	0	0	0.97391	0.934891	1.01455	0.20491	0.98502	0.950952	1.02032	0.40088
CAND1	0	0	0	0.89594	0.777115	1.03292	0.13005	0.89938	0.798968	1.01241	0.07913
RAB5B	1	1	1	0.85848	0.783131	0.941082	0.00113	0.88519	0.819961	0.955594	0.00179
CPSF6	0	0	0	1.0641	0.874892	1.29423	0.53392	0.99709	0.846978	1.17382	0.97208
MRPL51	0	0	0	0.99225	0.962182	1.02326	0.62012	1.00076	0.977861	1.0242	0.94862
GAPDH	0	0	0	1.00015	0.999601	1.0007	0.58253	1.00022	0.999769	1.00067	0.34567
NOP2	1	0	0	1.12191	1.03451	1.21669	0.00543	1.08234	0.999593	1.17195	0.05118
CHD4	0	0	0	0.95505	0.907886	1.00467	0.07512	0.96744	0.926113	1.01059	0.1372
COPS7A	0	0	0	1.02336	0.959075	1.09195	0.4854	1.04461	0.985823	1.10689	0.13973
ING4	0	0	0	0.95447	0.842193	1.08171	0.46544	0.96558	0.866918	1.07546	0.52411
CHPT1	0	0	0	0.97136	0.858129	1.09955	0.64594	0.97596	0.879238	1.08333	0.6477
USP5	0	0	0	0.94576	0.885315	1.01035	0.09797	0.9734	0.923969	1.02548	0.31064
TPI1	1	0	0	0.99469	0.991055	0.998347	0.00448	0.99668	0.993643	0.999738	0.03373
GNPTAB	0	0	0	0.99241	0.870758	1.13106	0.90909	0.95823	0.849812	1.08047	0.48613
ENO2	0	0	0	1.00979	0.998139	1.02157	0.09999	1.00741	0.997036	1.01789	0.16188
ATN1	0	0	0	1.02284	0.990598	1.05612	0.16705	1.0154	0.98832	1.04322	0.26798
C12orf57	0	0	0	0.99669	0.981564	1.01204	0.67062	0.99822	0.987557	1.009	0.74489
PTPN6	0	0	0	0.95602	0.882335	1.03585	0.27163	0.95707	0.892145	1.02672	0.22078
LPCAT3	1	0	0	0.83949	0.743853	0.947424	0.00458	0.89428	0.812927	0.983767	0.02166
NT5DC3	0	0	0	0.94881	0.862751	1.04345	0.27864	0.93666	0.860958	1.01903	0.12805
SUDS3	0	0	0	0.97719	0.795666	1.20014	0.82583	0.90638	0.760776	1.07986	0.27129
GOLT1B	1	1	1	1.1123	1.05936	1.16789	2e-05	1.091	1.04131	1.14305	0.00025
LDHB	0	0	0	0.99404	0.986314	1.00182	0.13282	0.99829	0.992419	1.0042	0.56906
PRKAB1	0	0	0	0.93714	0.878292	0.999936	0.04976	0.95535	0.906336	1.00701	0.0891
CMAS	0	0	0	1.0559	0.995961	1.11946	0.06813	1.04816	0.996732	1.10225	0.06691
C2CD5	0	0	0	0.99403	0.825668	1.19672	0.94956	0.95333	0.813856	1.11669	0.55365
RAB35	0	0	0	0.9899	0.872089	1.12363	0.87526	0.97743	0.877044	1.0893	0.67969
COX6A1	0	0	0	1.00105	0.989929	1.0123	0.85421	1.00053	0.990676	1.01048	0.91659
SRSF9	0	0	0	1.04611	0.952928	1.14841	0.34366	1.06526	0.981562	1.1561	0.13001
FGFR1OP2	0	0	0	1.15604	0.991218	1.34827	0.06465	1.06139	0.922328	1.22142	0.40572
COL12A1	0	0	0	1.03875	0.999114	1.07996	0.05542	1.03747	1.00207	1.07411	0.03783
BTN3A3	0	0	0	0.9579	0.895568	1.02457	0.21023	0.9596	0.905759	1.01664	0.16154
TDP2	0	0	0	0.94655	0.894618	1.0015	0.0564	0.95956	0.917444	1.00361	0.07149
RWDD1	0	0	0	1.05734	0.876197	1.27594	0.56089	1.03986	0.882098	1.22585	0.64151
TMEM14C	0	0	0	0.99328	0.974348	1.01259	0.49257	0.99534	0.978877	1.01208	0.58321
PAK1IP1	0	0	0	1.05922	0.91665	1.22398	0.43538	1.06524	0.938461	1.20915	0.3283
NEDD9	0	0	0	0.9556	0.911784	1.00153	0.05789	0.97969	0.946192	1.01437	0.24782
ASF1A	0	0	0	1.02237	0.859817	1.21567	0.80223	0.96915	0.831117	1.1301	0.68932
MAN1A1	0	0	0	1.02078	0.997611	1.04447	0.07907	1.01371	0.989412	1.03861	0.27152
SERINC1	0	0	0	0.99181	0.98376	0.999934	0.04807	0.99411	0.987389	1.00087	0.08731
HDDC2	0	0	0	1.00093	0.85562	1.17092	0.99069	1.03053	0.902167	1.17715	0.65771
HINT3	0	0	0	0.91292	0.817298	1.01972	0.10657	0.9378	0.856905	1.02635	0.16301
NCOA7	0	0	0	0.98568	0.932133	1.04231	0.61293	1.01044	0.977149	1.04485	0.54353
SASH1	0	0	0	0.93283	0.853578	1.01944	0.12475	0.94884	0.880829	1.02211	0.16641
PPARD	0	0	0	0.99069	0.937477	1.04693	0.7399	0.99442	0.950024	1.04088	0.81016
[truncated: 5,855 more rows]
